# Supplementary material for: Genome-wide prediction of DNase I hypersensitivity using gene expression
Source: Nat Commun. 2017 Oct 19;8:1038. doi: 10.1038/s41467-017-01188-x (PMC5715040; doi:10.1038/s41467-017-01188-x)
Supplement: Supplementary file 4 — Supplementary Data 1 [file 41467_2017_1188_MOESM4_ESM.xlsx]

## Sheet: Sheet1
Supplementary Data 1. Description of cell types used for training and testing.
The 57 cell types were partitioned into a training set (40 cell types) and a testing set (17 cell types). We tried five different random partitions listed in the table. All these partitions produced similar results. Results from partition 1 were presented in the main manuscript.
Cell label	Cell type	Lineage	Tissue	Training data set					Testing data set
				1	2	3	4	5	1	2	3	4	5
AG04449	fetal buttock/thigh fibroblast	NA	skin	*		*	*	*		*
AG04450	fetal lung fibroblast	endoderm	lung	*	*	*	*	*
AG09309	adult toe fibroblast	NA	skin		*	*	*	*	*
AG09319	gum tissue fibroblasts	NA	gingiva		*	*	*	*	*
AG10803	abdominal skin fibroblasts	NA	skin	*	*	*	*	*
AoAF	aortic adventitial fibroblast cells	mesoderm	blood vessel	*	*	*	*	*
BJ	skin fibroblast	NA	skin	*		*	*			*			*
GM12878	lymphoblastoid	mesoderm	blood		*				*		*	*	*
H7-hESC	undifferentiated embryonic stem cells	inner cell mass	stem cell		*	*	*	*	*
H7-hESC-Diffa14d	embryonic stem cells differentiated for 14 days	mesoderm	differentiated stem cell		*			*	*		*	*
HAc	astrocytes-cerebellar	ectoderm	cerebellar	*		*				*		*	*
HAEpiC	amniotic epithelial cells	NA	epithelium		*	*	*		*				*
HA-h	astrocytes-hippocampal	ectoderm	brain hippocampus			*	*	*	*	*
HA-sp	astrocytes spinal cord	ectoderm	spinal cord	*	*	*		*				*
HBMEC	brain microvascular endothelial cells	mesoderm	blood vessel	*	*	*	*	*
HBVP	brain vascular pericytes	mesoderm	blood vessel	*	*	*	*						*
HBVSMC	brain vascular smooth muscle cells	mesoderm	blood vessel	*	*	*	*						*
HCF	cardiac fibroblasts	mesoderm	heart		*	*	*	*	*
HCFaa	cardiac fibroblasts- adult atrial	mesoderm	heart		*	*	*		*				*
HCM	cardiac myocytes	mesoderm	heart	*		*	*	*		*
HConF	conjunctival fibroblast	ectoderm	eye	*	*			*			*	*
HCPEpiC	choroid plexus epithelial cells	ectoderm	epithelium	*	*	*	*	*
HEEpiC	esophageal epithelial cells	endoderm	epithelium					*	*	*	*	*
HFF	foreskin fibroblast	NA	foreskin	*	*	*	*	*
HGF	gingival fibroblasts	NA	gingiva		*	*	*		*				*
HIPEpiC	iris pigment epithelial cells	ectoderm	epithelium		*	*	*		*				*
HMEC	mammary epithelial cells	ectoderm	breast	*	*		*				*		*
HMF	mammary fibroblasts	NA	mammary	*	*	*	*	*
HMVEC-dAd	adult dermal microvascular endothelial cells	NA	blood vessel	*			*	*		*	*
HMVEC-dBl-Ad	adult blood microvascular endothelial cells, dermal-derived	mesoderm	blood vessel	*	*			*			*	*
HMVEC-dLy-Ad	adult lymphatic microvascular endothelial cells, dermal-derived	mesoderm	blood vessel	*		*	*	*		*
HNPCEpiC	non-pigment ciliary epithelial cells	NA	epithelium	*	*		*	*			*
HPAEC	pulmonary artery endothelial cells	mesoderm	blood vessel		*	*			*			*	*
HPAF	pulmonary artery fibroblasts	mesoderm	blood vessel	*	*	*		*				*
HPdLF	periodontal ligament fibroblasts	NA	epithelium	*	*		*	*			*
HPF	pulmonary fibroblasts isolated from lung tissue	NA	lung	*	*		*	*			*
HRCEpiC	renal cortical epithelial cells	mesoderm	epithelium	*				*		*	*	*
HRE	renal epithelial cells	mesoderm	epithelium	*	*	*		*				*
HRGEC	renal glomerular endothelial cells	mesoderm	kidney	*	*	*	*						*
HRPEpiC	retinal pigment epithelial cells	ectoderm	epithelium	*	*		*				*		*
HSMM	skeletal muscle myoblasts	mesoderm	muscle	*		*	*	*		*
HSMMtube	skeletal muscle myotubes differentiated from the HSMM cell line	mesoderm	muscle	*	*	*	*	*
HUVEC	umbilical vein endothelial cells	mesoderm	blood vessel	*		*		*		*		*
HVMF	villous mesenchymal fibroblast cells	NA	connective	*	*		*	*			*
Monocytes-CD14+_RO01746	CD14-positive cells from human leukapheresis production	mesoderm	monocytes	*		*	*	*		*
NH-A	astrocytes	ectoderm	brain	*	*	*	*						*
NHBE	bronchial epithelial cells	endoderm	epithelium	*	*	*	*	*
NHDF-Ad	adult dermal fibroblasts	mesoderm	skin	*	*						*	*	*
NHEK	epidermal keratinocytes	ectoderm	skin			*	*	*	*	*
NHLF	lung fibroblasts	endoderm	lung	*		*	*	*		*
PrEC	prostate epithelial cell line	NA	prostate		*	*	*	*	*
RPTEC	renal proximal tubule epithelial cells	NA	epithelium			*	*	*	*	*
SAEC	small airway epithelial cells	endoderm	epithelium	*						*	*	*	*
SKMC	skeletal muscle cells	mesoderm	muscle	*	*	*		*				*
Th1	primary Th1 T cells	mesoderm	blood	*	*		*				*		*
Th2	primary Th2 T cells	mesoderm	blood	*		*		*		*		*
WI-38	embryonic lung fibroblast cells	endoderm	embryonic lung		*			*	*		*	*
