# Supplementary material for: Genome-wide prediction of DNase I hypersensitivity using gene expression
Source: Nat Commun. 2017 Oct 19;8:1038. doi: 10.1038/s41467-017-01188-x (PMC5715040; doi:10.1038/s41467-017-01188-x)
Supplement: Supplementary file 5 — Supplementary Data 2 [file 41467_2017_1188_MOESM5_ESM.xlsx]

## Sheet: README
Supplementary Data 2. Analysis of predictors selected by BIRD for a sample DHS pathway. This file contains multiple sheets: 1. [Active cell types] contains the active status of cell types in the DHS pathway. 2. [Predictor genes] contains the predictor selected by BIRD for the DHS pathway. 3. [Enriched motifs] contains the enriched motifs for the genomic loci within the DHS pathway. 4. [GO analysi…

## Sheet: Active cell types
cell type	enrichment	P-value	FDR	active status
HSMM	2.55301	4.85147e-194	2.76534e-192	1
HSMMtube	1.41201	2.10765e-167	6.00679e-166	1
SKMC	-0.00742957	0.925772	1	0
Th2	-0.584549	1	1	0
Th1	-0.632767	1	1	0
AG09309	-0.642389	1	1	0
AG04449	-0.662454	1	1	0
NHEK	-0.673459	1	1	0
HGF	-0.678428	1	1	0
GM12878	-0.696477	1	1	0
PrEC	-0.711941	1	1	0
AG10803	-0.714079	1	1	0
HMVEC-dAd	-0.718821	1	1	0
Monocytes-CD14+_RO01746	-0.735019	1	1	0
H7-hESC-Diffa14d	-0.735107	1	1	0
HPAEC	-0.757887	1	1	0
HCFaa	-0.784352	1	1	0
HUVEC	-0.79741	1	1	0
HBVSMC	-0.81933	1	1	0
HMEC	-0.829559	1	1	0
HVMF	-0.848169	1	1	0
HBVP	-0.851706	1	1	0
HPdLF	-0.857853	1	1	0
NHBE	-0.86884	1	1	0
HMVEC-dLy-Ad	-0.878059	1	1	0
HRGEC	-0.899435	1	1	0
AG04450	-0.900179	1	1	0
BJ	-0.90375	1	1	0
HConF	-0.923266	1	1	0
NHDF-Ad	-0.928997	1	1	0
HAEpiC	-0.939693	1	1	0
RPTEC	-0.961033	1	1	0
HAc	-0.968059	1	1	0
HFF	-0.982693	1	1	0
HA-sp	-0.990444	1	1	0
HIPEpiC	-1.01576	1	1	0
AG09319	-1.02118	1	1	0
HA-h	-1.02459	1	1	0
HPF	-1.03303	1	1	0
HBMEC	-1.04056	1	1	0
HCM	-1.04421	1	1	0
WI-38	-1.05426	1	1	0
HCF	-1.05794	1	1	0
SAEC	-1.09702	1	1	0
HEEpiC	-1.09993	1	1	0
HRE	-1.10408	1	1	0
HNPCEpiC	-1.12377	1	1	0
NH-A	-1.14588	1	1	0
HMF	-1.15493	1	1	0
HRCEpiC	-1.16394	1	1	0
HMVEC-dBl-Ad	-1.17819	1	1	0
HPAF	-1.1803	1	1	0
AoAF	-1.18063	1	1	0
NHLF	-1.18827	1	1	0
HCPEpiC	-1.20858	1	1	0
HRPEpiC	-1.26577	1	1	0
H7-hESC	-1.27509	1	1	0

## Sheet: Predictor genes
ACTN2
ADORA1
ARPP21
ART3
ASB5
ATP1B4
ATP2B1
BCAS1
BEST3
C1orf105
C21orf62
CACNA1S
CACNG1
CAPN6
CARNS1
CASQ2
CDH15
CHRNA1
CHRND
CHRNG
CKM
COL25A1
DEFA1B
DEFB103A
DEFB103B
DES
DLG2
DLG2
DMBT1
DPYSL5
EEF1DP3
ELN
FOLR1
FRMD3
FRMPD1
GNG3
GSG1
HEYL
IL5RA
IP6K3
KCND3
KCNJ6
KLHL30
KLHL40
LANCL2
LINC01033
LINC01121
LINC01237
LMOD3
LOC105369980
LRRC39
MAS1
MASP2
MIR4280
MIR6165
MSTN
MUSK
MYBPC1
MYBPH
MYF5
MYF6
MYH1
MYH13
MYH3
MYH4
MYH8
MYHAS
MYL1
MYL4
MYLPF
MYO18B
MYOD1
MYOG
MYOM3
MYOT
MYOZ2
NBPF10
NEB
NPTX2
NPY6R
NRXN2
OR10A6
OR7A17
OR7A5
OXTR
P2RX6
PITX2
PLEKHA6
PPME1
PRKAG3
PVALB
RAPSN
RBFOX1
REEP1
ROS1
RYR1
SCN10A
SCN4A
SCN5A
SCRT1
SGCA
SGCG
SHD
SLC24A2
SLC8A3
SLN
SRL
SRPK3
ST8SIA5
STAC3
TAS1R1
TNNC1
TNNI1
TNNT2
TNNT3
TPPP3
TRIM55
TRIM72
TRIM9
TTN
VGLL2
XIRP2
ZNF106
ZNF556
ZNF705A

## Sheet: Enriched motifs
motif	num of motif in target region	length of target region	num of motif in control region	length of control region	enrichment	P-value	FDR
MA0832.1:Tcf21	90	138327	24	463485	12.5649	1.8879e-36	1.51613e-34
MA0691.1:TFAP4	174	141220	85	468363	6.78917	5.14232e-51	6.71073e-49
MA0667.1:MYF6	141	141220	76	468363	6.15307	3.898e-39	3.39126e-37
MA0816.1:Ascl2	246	141220	158	468363	5.16374	5.60941e-59	9.76037e-57
MA0521.1:Tcf12	419	140497	277	467145	5.02943	3.34923e-97	3.4966e-94
MA0091.1:TAL1::TCF3	167	139774	111	465923	5.01512	9.65619e-40	1.00811e-37
MA0665.1:MSC	170	141220	113	468363	4.9895	3.42206e-40	3.96958e-38
MA0499.1:Myod1	402	139050	274	464702	4.90319	1.48564e-91	5.17004e-89
MA0500.1:Myog	416	140497	289	467145	4.78608	1.31202e-92	6.84875e-90
M00927_AP4_Q6_01	367	141940	316	469580	3.84223	1.85966e-66	3.88297e-64
M00071_E47_02	126	136881	121	461053	3.50746	6.77448e-22	3.7224e-20
M00066_TAL1ALPHAE47_01	89	136881	86	461053	3.48577	7.76732e-16	2.79624e-14
M00712_MYOGENIN_Q6	491	142661	466	470792	3.47712	5.68246e-79	1.48312e-76
MA0048.2:NHLH1	144	141220	138	468363	3.46075	2.62445e-24	1.71245e-22
M00070_TAL1BETAITF2_01	59	136881	59	461053	3.36828	1.23769e-10	3.23037e-09
M00184_MYOD_Q6	331	141220	326	468363	3.36742	6.43436e-52	9.59638e-50
MA0698.1:ZBTB18	81	139050	82	464702	3.30122	1.08579e-13	3.43503e-12
MA0466.2:CEBPB	52	141220	53	468363	3.25397	3.58882e-09	8.14505e-08
MA0102.3:CEBPA	130	140497	139	467145	3.10966	1.60024e-19	7.59386e-18
M00176_AP4_Q6	258	141220	294	468363	2.91044	6.66337e-34	4.96897e-32
M00065_TAL1BETAE47_01	75	136881	88	461053	2.87069	7.20613e-11	1.92903e-09
M00001_MYOD_01	155	139774	180	465923	2.87043	1.07863e-20	5.63045e-19
MA0837.1:CEBPE	61	141220	73	468363	2.77136	1.0728e-08	2.38298e-07
MA0820.1:FIGLA	183	141220	220	468363	2.75876	8.80966e-23	5.1096e-21
M00175_AP4_Q5	247	141220	297	468363	2.75821	3.89565e-30	2.71137e-28
M00973_E2A_Q6	330	142661	395	470792	2.75703	1.38752e-39	1.31688e-37
M00804_E2A_Q2	203	138327	256	463485	2.65696	8.59852e-24	5.2805e-22
M00002_E47_01	125	137604	161	462268	2.60824	6.84351e-15	2.30472e-13
M00418_TGIF_01	122	140497	159	467145	2.55122	4.65012e-14	1.5171e-12
M00722_COREBINDINGFACTOR_Q6	179	142661	240	470792	2.46131	1.04828e-18	4.37764e-17
MA0511.2:RUNX2	121	141940	164	469580	2.44088	5.17863e-13	1.59014e-11
MA0002.2:RUNX1	187	140497	255	467145	2.43829	3.32382e-19	1.44586e-17
MA0684.1:RUNX3	113	141220	160	468363	2.34231	1.79284e-11	4.92558e-10
M00993_TAL1_Q6	115	141220	163	468363	2.3399	1.25474e-11	3.5404e-10
MA0522.2:TCF3	188	141220	270	468363	2.3093	1.46784e-17	5.67565e-16
M00751_AML1_Q6	222	144103	320	473210	2.27816	7.07212e-20	3.51585e-18
M00731_OSF2_Q6	198	142661	291	470792	2.24541	1.83256e-17	6.83285e-16
MA0774.1:MEIS2	141	142661	209	470792	2.22637	1.02903e-12	3.06946e-11
MA0476.1:FOS	67	140497	101	467145	2.20566	9.35065e-07	1.68312e-05
M00769_AML_Q6	112	137604	171	462268	2.20031	2.9545e-10	7.52318e-09
M00693_E12_Q6	182	140497	276	467145	2.19254	1.63948e-15	5.70538e-14
MA0490.1:JUNB	75	140497	117	467145	2.13138	5.74307e-07	1.07067e-05
MA0607.1:Bhlha15	116	142661	182	470792	2.10335	1.10959e-09	2.63276e-08
M00271_AML1_01	235	144103	368	473210	2.09701	8.20127e-18	3.29313e-16
M00644_LBP1_Q6	267	143383	427	472004	2.05841	3.01383e-19	1.36802e-17
MA0043.2:HLF	59	139774	96	465923	2.04865	2.01701e-05	0.000300823
M00405_MMEF2_Q6	72	136881	119	461053	2.03795	2.97946e-06	5.01703e-05
M00117_CEBPB_02	103	138327	170	463485	2.0301	3.15584e-08	6.86395e-07
M00419_MEIS1_01	132	139774	220	465923	2.00004	8.62786e-10	2.09476e-08

## Sheet: GO analysis
GO_ID	Term	Annotated	Significant	Expected	P-value	FDR
GO:0003008	system process	1872	53	12.16	2.9e-23	4.24038e-19
GO:0030049	muscle filament sliding	39	14	0.25	1.2e-21	5.8488e-18
GO:0033275	actin-myosin filament sliding	39	14	0.25	1.2e-21	5.8488e-18
GO:0006941	striated muscle contraction	141	19	0.92	3.7e-20	1.35253e-16
GO:0007517	muscle organ development	338	25	2.19	7.2e-20	2.10557e-16
GO:0061061	muscle structure development	552	29	3.58	6.2e-19	1.51094e-15
GO:0070252	actin-mediated cell contraction	90	15	0.58	1.6e-17	3.34217e-14
GO:0014706	striated muscle tissue development	321	22	2.08	8.2e-17	1.49875e-13
GO:0060537	muscle tissue development	334	22	2.17	1.9e-16	3.08687e-13
GO:0030048	actin filament-based movement	108	15	0.7	2.7e-16	3.94794e-13
GO:0055001	muscle cell development	145	15	0.94	2.4e-14	3.19025e-11
GO:0060047	heart contraction	250	18	1.62	3e-14	3.6555e-11
GO:0003015	heart process	252	18	1.64	3.5e-14	3.93669e-11
GO:0007519	skeletal muscle tissue development	154	15	1	6e-14	6.26657e-11
GO:0055002	striated muscle cell development	132	14	0.86	1.3e-13	1.26724e-10
GO:0060538	skeletal muscle organ development	166	15	1.08	1.8e-13	1.64498e-10
GO:0003009	skeletal muscle contraction	39	9	0.25	2.5e-12	2.15029e-09
GO:0008015	blood circulation	478	21	3.1	2.8e-12	2.27453e-09
GO:0003013	circulatory system process	480	21	3.12	3e-12	2.30874e-09
GO:0044057	regulation of system process	486	21	3.16	3.8e-12	2.77818e-09
GO:0042692	muscle cell differentiation	342	18	2.22	6.3e-12	4.3866e-09
GO:0090257	regulation of muscle system process	188	14	1.22	1.7e-11	1.12988e-08
GO:0051146	striated muscle cell differentiation	234	15	1.52	2.7e-11	1.63766e-08
GO:0050879	multicellular organismal movement	50	9	0.32	2.8e-11	1.63766e-08
GO:0050881	musculoskeletal movement	50	9	0.32	2.8e-11	1.63766e-08
GO:0048741	skeletal muscle fiber development	29	7	0.19	5.4e-10	3.03688e-07
GO:0014904	myotube cell development	32	7	0.21	1.2e-09	6.49867e-07
GO:0048747	muscle fiber development	52	8	0.34	1.4e-09	7.311e-07
GO:0060048	cardiac muscle contraction	106	10	0.69	1.6e-09	8.06731e-07
GO:0008016	regulation of heart contraction	221	13	1.43	1.8e-09	8.7732e-07
GO:0006937	regulation of muscle contraction	143	11	0.93	2.1e-09	9.90523e-07
GO:1903522	regulation of blood circulation	285	14	1.85	4.2e-09	1.91914e-06
GO:0060415	muscle tissue morphogenesis	63	8	0.41	6.8e-09	3.01302e-06
GO:0043501	skeletal muscle adaptation	25	6	0.16	1e-08	4.30059e-06
GO:0014902	myotube differentiation	96	9	0.62	1.1e-08	4.59549e-06
GO:0048644	muscle organ morphogenesis	69	8	0.45	1.4e-08	5.68633e-06
GO:0035637	multicellular organismal signaling	178	11	1.16	2.1e-08	8.29897e-06
GO:0048743	positive regulation of skeletal muscle fiber development	6	4	0.04	2.5e-08	9.61974e-06
GO:0006942	regulation of striated muscle contraction	75	8	0.49	2.8e-08	1.04978e-05
GO:0030029	actin filament-based process	597	18	3.88	4.7e-08	1.71809e-05
GO:0061337	cardiac conduction	125	9	0.81	1.2e-07	4.27961e-05
GO:0007520	myoblast fusion	39	6	0.25	1.8e-07	6.26657e-05
GO:0098655	cation transmembrane transport	659	18	4.28	2.1e-07	7.14098e-05
GO:0014888	striated muscle adaptation	41	6	0.27	2.4e-07	7.97564e-05
GO:0007274	neuromuscular synaptic transmission	25	5	0.16	5e-07	0.000162467
GO:0048742	regulation of skeletal muscle fiber development	11	4	0.07	5.3e-07	0.000168471
GO:0000768	syncytium formation by plasma membrane fusion	47	6	0.31	5.6e-07	0.00017422
GO:0006949	syncytium formation	48	6	0.31	6.3e-07	0.000191914
GO:0032501	multicellular organismal process	6598	67	42.84	6.8e-07	0.000202918
GO:0030239	myofibril assembly	51	6	0.33	9.1e-07	0.00026612
GO:0055008	cardiac muscle tissue morphogenesis	53	6	0.34	1.2e-06	0.000337431
GO:0043500	muscle adaptation	84	7	0.55	1.2e-06	0.000337431
GO:0045214	sarcomere organization	31	5	0.2	1.5e-06	0.00041383
GO:0007268	synaptic transmission	679	17	4.41	1.6e-06	0.000417771
GO:0099536	synaptic signaling	679	17	4.41	1.6e-06	0.000417771
GO:0099537	trans-synaptic signaling	679	17	4.41	1.6e-06	0.000417771
GO:0042693	muscle cell fate commitment	16	4	0.1	2.9e-06	0.000718708
GO:1901741	positive regulation of myoblast fusion	16	4	0.1	2.9e-06	0.000718708
GO:0006812	cation transport	960	20	6.23	2.9e-06	0.000718708
GO:0035914	skeletal muscle cell differentiation	64	6	0.42	3.6e-06	0.00087732
GO:1901739	regulation of myoblast fusion	18	4	0.12	4.8e-06	0.00115058
GO:0045663	positive regulation of myoblast differentiation	19	4	0.12	6e-06	0.00139257
GO:0003231	cardiac ventricle development	107	7	0.69	6e-06	0.00139257
GO:0045661	regulation of myoblast differentiation	42	5	0.27	7.3e-06	0.00166782
GO:0060143	positive regulation of syncytium formation by plasma membrane fusion	20	4	0.13	7.5e-06	0.00168715
GO:0034220	ion transmembrane transport	936	19	6.08	7.7e-06	0.0017059
GO:0048641	regulation of skeletal muscle tissue development	46	5	0.3	1.2e-05	0.00254296
GO:0003007	heart morphogenesis	217	9	1.41	1.2e-05	0.00254296
GO:0042391	regulation of membrane potential	339	11	2.2	1.2e-05	0.00254296
GO:0060142	regulation of syncytium formation by plasma membrane fusion	23	4	0.15	1.3e-05	0.00271551
GO:0048738	cardiac muscle tissue development	171	8	1.11	1.5e-05	0.00308915
GO:0048643	positive regulation of skeletal muscle tissue development	24	4	0.16	1.6e-05	0.00324933
GO:0010830	regulation of myotube differentiation	50	5	0.32	1.8e-05	0.00360542
GO:0007507	heart development	497	13	3.23	1.9e-05	0.0037543
GO:0010831	positive regulation of myotube differentiation	27	4	0.18	2.6e-05	0.00506896
GO:0098660	inorganic ion transmembrane transport	676	15	4.39	2.9e-05	0.00550699
GO:0006811	ion transport	1419	23	9.21	2.9e-05	0.00550699
GO:0043462	regulation of ATPase activity	56	5	0.36	3.1e-05	0.00559607
GO:0048630	skeletal muscle tissue growth	10	3	0.06	3.1e-05	0.00559607
GO:2000291	regulation of myoblast proliferation	10	3	0.06	3.1e-05	0.00559607
GO:0098662	inorganic cation transmembrane transport	599	14	3.89	3.1e-05	0.00559607
GO:0051147	regulation of muscle cell differentiation	142	7	0.92	3.8e-05	0.00677605
GO:0007267	cell-cell signaling	1151	20	7.47	4.1e-05	0.00722292
GO:0032972	regulation of muscle filament sliding speed	2	2	0.01	4.2e-05	0.00722499
GO:2000818	negative regulation of myoblast proliferation	2	2	0.01	4.2e-05	0.00722499
GO:0003205	cardiac chamber development	146	7	0.95	4.6e-05	0.00782107
GO:0019228	neuronal action potential	32	4	0.21	5.2e-05	0.00854319
GO:0043403	skeletal muscle tissue regeneration	32	4	0.21	5.2e-05	0.00854319
GO:0070296	sarcoplasmic reticulum calcium ion transport	32	4	0.21	5.2e-05	0.00854319
GO:0009888	tissue development	1692	25	10.99	5.8e-05	0.00942307
GO:0043269	regulation of ion transport	554	13	3.6	5.9e-05	0.0094802
GO:0051450	myoblast proliferation	13	3	0.08	7.2e-05	0.0114433
GO:0007271	synaptic transmission, cholinergic	37	4	0.24	9.4e-05	0.0147776
GO:0030001	metal ion transport	751	15	4.88	9.5e-05	0.0147776
GO:0002805	regulation of antimicrobial peptide biosynthetic process	3	2	0.02	0.00012	0.0173727
GO:0002807	positive regulation of antimicrobial peptide biosynthetic process	3	2	0.02	0.00012	0.0173727
GO:0002808	regulation of antibacterial peptide biosynthetic process	3	2	0.02	0.00012	0.0173727
GO:0002815	biosynthetic process of antibacterial peptides active against Gram-positive bacteria	3	2	0.02	0.00012	0.0173727
GO:0002816	regulation of biosynthetic process of antibacterial peptides active against Gram-positive bacteria	3	2	0.02	0.00012	0.0173727
GO:0006963	positive regulation of antibacterial peptide biosynthetic process	3	2	0.02	0.00012	0.0173727
GO:0006965	positive regulation of biosynthetic process of antibacterial peptides active against Gram-positive bacteria	3	2	0.02	0.00012	0.0173727
GO:0045445	myoblast differentiation	75	5	0.49	0.00013	0.0186359
GO:0086010	membrane depolarization during action potential	41	4	0.27	0.00014	0.0196835
GO:0009719	response to endogenous stimulus	1681	24	10.91	0.00014	0.0196835
GO:0051149	positive regulation of muscle cell differentiation	79	5	0.51	0.00016	0.0220709
GO:0051153	regulation of striated muscle cell differentiation	79	5	0.51	0.00016	0.0220709
GO:0070588	calcium ion transmembrane transport	240	8	1.56	0.00017	0.0232312
GO:0007528	neuromuscular junction development	44	4	0.29	0.00019	0.0254879
GO:0043113	receptor clustering	44	4	0.29	0.00019	0.0254879
GO:0034765	regulation of ion transmembrane transport	391	10	2.54	0.00022	0.029244
GO:0086019	cell-cell signaling involved in cardiac conduction	19	3	0.12	0.00024	0.0304625
GO:0051155	positive regulation of striated muscle cell differentiation	47	4	0.31	0.00024	0.0304625
GO:0002074	extraocular skeletal muscle development	4	2	0.03	0.00025	0.0304625
GO:0002777	antimicrobial peptide biosynthetic process	4	2	0.03	0.00025	0.0304625
GO:0002780	antibacterial peptide biosynthetic process	4	2	0.03	0.00025	0.0304625
GO:0003253	cardiac neural crest cell migration involved in outflow tract morphogenesis	4	2	0.03	0.00025	0.0304625
GO:0032971	regulation of muscle filament sliding	4	2	0.03	0.00025	0.0304625
GO:0086028	bundle of His cell to Purkinje myocyte signaling	4	2	0.03	0.00025	0.0304625
GO:0086043	bundle of His cell action potential	4	2	0.03	0.00025	0.0304625
GO:1901660	calcium ion export	4	2	0.03	0.00025	0.0304625
GO:0043279	response to alkaloid	137	6	0.89	0.00027	0.0326276
GO:0031032	actomyosin structure organization	139	6	0.9	0.00029	0.0347572
GO:0034762	regulation of transmembrane transport	405	10	2.63	0.0003	0.0356634
GO:0019731	antibacterial humoral response	50	4	0.32	0.00031	0.036555
GO:0045844	positive regulation of striated muscle tissue development	51	4	0.33	0.00033	0.0382957
GO:0048636	positive regulation of muscle organ development	51	4	0.33	0.00033	0.0382957
GO:0048513	animal organ development	2969	34	19.28	0.00034	0.0391455
GO:1901863	positive regulation of muscle tissue development	52	4	0.34	0.00036	0.0411244
GO:0006813	potassium ion transport	205	7	1.33	0.00037	0.0419391
GO:0086029	Purkinje myocyte to ventricular cardiac muscle cell signaling	5	2	0.03	0.00041	0.0450753
GO:0086068	Purkinje myocyte to ventricular cardiac muscle cell communication	5	2	0.03	0.00041	0.0450753
GO:0019730	antimicrobial humoral response	54	4	0.35	0.00041	0.0450753
GO:0042246	tissue regeneration	54	4	0.35	0.00041	0.0450753
GO:0016202	regulation of striated muscle tissue development	97	5	0.63	0.00042	0.0458301
GO:0048634	regulation of muscle organ development	99	5	0.64	0.00046	0.0494568
GO:1901861	regulation of muscle tissue development	99	5	0.64	0.00046	0.0494568
