# Supplementary material for: Genome-wide prediction of DNase I hypersensitivity using gene expression
Source: Nat Commun. 2017 Oct 19;8:1038. doi: 10.1038/s41467-017-01188-x (PMC5715040; doi:10.1038/s41467-017-01188-x)
Supplement: Supplementary file 6 — Supplementary Data 3 [file 41467_2017_1188_MOESM6_ESM.xlsx]

## Sheet: Sheet1
Supplementary Data 3. Motif accession numbers for transcription factor binding motifs used in this study. The motifs were obtained from TRANSFAC and JASPAR.
Transcription factor	Motif ID	source
ELF1	MA0473.1	JASPAR
GABPA	MA0062.1	JASPAR
MAZ	M00649	TRANSFAC
NFYB	MA0502.1	JASPAR
NRF1	MA0506.1	JASPAR
SP1	MA0079.3	JASPAR
TCF3	MA0522.1	JASPAR
USF1	MA0093.2	JASPAR
YY1	MA0095.2	JASPAR
MYC	M00799	TRANSFAC
MEF2A	MA0052.2	JASPAR
