# Supplementary material for: Genome-wide prediction of DNase I hypersensitivity using gene expression
Source: Nat Commun. 2017 Oct 19;8:1038. doi: 10.1038/s41467-017-01188-x (PMC5715040; doi:10.1038/s41467-017-01188-x)
Supplement: Supplementary file 7 — Supplementary Data 4 [file 41467_2017_1188_MOESM7_ESM.xlsx]

## Sheet: README
Supplementary Data 4. List of SOX2 binding sites obtained from H9 human embryonic stem cell ChIP-seq data and the list of overlapped DHSs. This file contains 2 sheets: 1. [SOX2 peaks (FDR<0.01)] contains the SOX2 binding sites from two sample analysis using CisGenome. 2. [Overlapped DHS] contains the genomic loci (DHSs) that overlapped with the SOX2 binding sites.

## Sheet: SOX2 peaks (FDR<0.01)
#chromosome	start	end
chr11	10373600	10374249
chr11	20048550	20049149
chr15	31598600	31599199
chr8	72131150	72131599
chr15	33191300	33191899
chr17	69028750	69029749
chr7	37287850	37288349
chr1	58472250	58472749
chr12	124997550	124998099
chr13	28540000	28540599
chr1	109772200	109772849
chr10	103403600	103404199
chr20	21081550	21081949
chr16	72756450	72756899
chr8	38297550	38298599
chr6	21186150	21186699
chr10	101673650	101674149
chr15	40179400	40179899
chr6	31139650	31140199
chr5	77143650	77144299
chr7	68983200	68983749
chr3	38682350	38682849
chr1	210424700	210425249
chr2	12858950	12859399
chr17	30616400	30616799
chr16	85361850	85362299
chr10	95601500	95602099
chr6	144293950	144294699
chr4	25587400	25587849
chr5	158296100	158296549
chr1	162218350	162219049
chr20	45212150	45212649
chr12	115945650	115946249
chr16	56315300	56315899
chr22	48468600	48469049
chr2	238503400	238503849
chr17	30630250	30630649
chr15	64264950	64265399
chr17	64470250	64470749
chr7	24466500	24467299
chr18	19513950	19514449
chr9	140196550	140196949
chr2	169408950	169409349
chr5	140381450	140382249
chr20	55807050	55807499
chr5	141615000	141615649
chr20	31368500	31368999
chr12	130255800	130256149
chr11	128402450	128403049
chr7	33745050	33745499
chr3	181857750	181858199
chr2	231767350	231767849
chr18	56943300	56943699
chr14	54828750	54829199
chr22	39052150	39052499
chr6	140209950	140210299
chr5	165592850	165593449
chr2	102510100	102510549
chr8	53502200	53502649
chr13	78427750	78428249
chr5	14728450	14728949
chr1	156643350	156643949
chr1	16442400	16442899
chr4	184458750	184459299
chr8	29442650	29443149
chr1	64938550	64938999
chr5	113643700	113644049
chr16	85116800	85117199
chr7	29328100	29328549
chr2	207872850	207873199
chr2	158789150	158789699
chr1	200017350	200017849
chr1	184467150	184467499
chr1	94101850	94102199
chr7	52017800	52018199
chr7	31505600	31506049
chr5	72739500	72740199
chr4	74850900	74851349
chr20	55500100	55500699
chr20	22559700	22560099
chr7	137928250	137928649
chr20	21170350	21170899
chr9	140561300	140561849
chr17	8958000	8958399
chr7	110737000	110737399
chr1	170115050	170115449
chr20	47367650	47368199
chr2	208835000	208835649
chr5	146168500	146168899
chr9	117880750	117881249
chr11	128603550	128603949
chr6	170806800	170807299
chr15	79352550	79352899
chr9	16810100	16810549
chr6	108478800	108479349
chr20	18837400	18837899
chr9	128713350	128713749
chr15	99344300	99344799
chr3	57164800	57165149
chr18	34973700	34974099
chr14	100130350	100130799
chr10	60723350	60723949
chr2	149335650	149336049
chr5	138903400	138904049
chr5	177553550	177553949
chr3	89214750	89215249
chr19	48352950	48353399
chr2	144649400	144649849
chr2	111446200	111446799
chr9	129438950	129439549
chr20	45997850	45998249
chr17	69824400	69824849
chr1	45008700	45009399
chr5	9222450	9222799
chr3	149292100	149292499
chr3	61685200	61685649
chr1	232416650	232417099
chr1	17796600	17796999
chr6	109829300	109829699
chr20	32156250	32156599
chr2	1711700	1712149
chr17	2040650	2040999
chr15	64722500	64722849
chr13	72636700	72637099
chr12	122439500	122439849
chr1	172329650	172329999
chr1	163531600	163531999
chr1	155165800	155166349
chrX	152949750	152950249
chr15	61296150	61296499
chr1	203965700	203966199
chr1	93544450	93544949
chr7	24765850	24766249
chr16	78000950	78001899
chr3	62351100	62351599
chr18	55105100	55105399
chr15	74078950	74079349
chr14	36912000	36912749
chr13	112816250	112816649
chr12	63047400	63047849
chr7	157102900	157103349
chr13	26485100	26485599
chr1	204077750	204078199
chr12	119418950	119419449
chr8	9121700	9122249
chr5	53314200	53314549
chr18	35157000	35157449
chr10	77177400	77177749
chr1	182070550	182070899
chr18	3603500	3603999
chr7	74074000	74074449
chr6	113908500	113908849
chr2	37884000	37884449
chr17	37845350	37845699
chr14	74793050	74793549
chr12	63053100	63053549
chr10	73417400	73417849
chr8	38388100	38388649
chr5	152729700	152730199
chr5	96736250	96736599
chr5	34411600	34411949
chr19	290350	290749
chr18	8662100	8662949
chr12	23910500	23910849
chr2	65664950	65665499
chr6	156496950	156497499
chr3	184288300	184288699
chr20	46215400	46216049
chr19	54460650	54461049
chr20	17511950	17512399
chr10	26055500	26055899
chr2	234238250	234238849
chr5	151297300	151297949
chr5	132761000	132761349
chr3	65582550	65583299
chr22	48055250	48055749
chr2	111595400	111595749
chr17	18127900	18128299
chr14	62076150	62076499
chr13	87780300	87780599
chr12	96916050	96916499
chr11	16424400	16424999
chr1	160139300	160139649
chr6	149335750	149336249
chr6	94496200	94496599
chr21	17613800	17614299
chr14	76097350	76097849
chr1	204679350	204679849
chr10	121446750	121447399
chr7	2563400	2563899
chr5	168254650	168254999
chr3	30591050	30591349
chr19	5193300	5193749
chr1	26481250	26481599
chr4	183481600	183481899
chr2	133025900	133026249
chr9	124897200	124897499
chr9	76908300	76908849
chr8	34764500	34764849
chr7	26193550	26193999
chr6	23218900	23219249
chr5	179510150	179510449
chr5	125392950	125393299
chr3	189523950	189524349
chr14	94154600	94155049
chr20	22410550	22411149
chr12	123356650	123357199
chr3	124839650	124840199
chr16	62699200	62699599
chr21	38965300	38965699
chr9	38214450	38214799
chr8	52282250	52282699
chr7	31749800	31750149
chr6	166778750	166779099
chr4	124426800	124427199
chr4	101732300	101732599
chr2	42175550	42176099
chr19	18042650	18042949
chr17	33125500	33126149
chr1	208954950	208955399
chr1	4717250	4717749
chr20	55311250	55311849
chr7	83906950	83907299
chr5	133382650	133383099
chr7	2564350	2564799
chr6	147374550	147374949
chr4	77610250	77610649
chr3	193530550	193530949
chr2	85362050	85362499
chr18	54654050	54654399
chr15	91382550	91382999
chr14	78496050	78496449
chr11	27369500	27369799
chr1	24329650	24330049
chr17	60783100	60783749
chr14	100339200	100339549
chr10	58982400	58982699
chr4	106476450	106476799
chr10	21570900	21571399
chr9	130116050	130116549
chr9	92219550	92219999
chr7	121969150	121969599
chr6	7685150	7685449
chr5	147254250	147254899
chr18	57531450	57531849
chr16	6911150	6911549
chr14	91108500	91108849
chr9	122060350	122060749
chr21	27370400	27370749
chr16	33956450	33956899
chr6	167854450	167854899
chrX	15787400	15787749
chr9	92292650	92293499
chr6	11650550	11650899
chr5	24208750	24209349
chr3	197307050	197307399
chr3	128151650	128152149
chr3	70664350	70664849
chr16	29625950	29626399
chr16	17517050	17517399
chr11	88416200	88416549
chr13	95600200	95600649
chr13	24007200	24007599
chr22	27044000	27044549
chr14	59235750	59236099
chr9	87323250	87323799
chr8	64275400	64275749
chr8	20315700	20316299
chr3	181433800	181434099
chr20	18664400	18664849
chr2	123274450	123274799
chr2	48812900	48813199
chr19	49298600	49298999
chr17	75462300	75462649
chr17	32077900	32078199
chr11	44845900	44846249
chr10	26502900	26503299
chr1	39456250	39456699
chr1	5285700	5286249
chr6	157973300	157973799
chr17	70147100	70147549
chr5	165857700	165858149
chr9	84302500	84302999
chr8	81191850	81192199
chr6	98484150	98484549
chr4	3482650	3483049
chr3	194840250	194840649
chr3	62401150	62401499
chr2	239197500	239197799
chr17	7035800	7036349
chr16	6391900	6392299
chr14	72243700	72244099
chr10	95040550	95041049
chr18	46486100	46486649
chr2	9358200	9358549
chr13	95358800	95359299
chr9	19968150	19968499
chr8	3102750	3103149
chr7	71147800	71148249
chr5	150736650	150737049
chr3	137301300	137301749
chr18	4119350	4119749
chr17	42619400	42619849
chr1	64959500	64960049
chr5	31753900	31754199
chr13	60022450	60022899
chr1	44126100	44126549
chr7	17749850	17750249
chr6	9456400	9456999
chr5	68218050	68218549
chr3	88961400	88961899
chr22	41487450	41487749
chr22	17860700	17860949
chr20	4526900	4527249
chr2	5866150	5866649
chr17	46608350	46608699
chr16	30934250	30934949
chr15	89903550	89903999
chr14	100355550	100355999
chr14	84720800	84721199
chr13	49758800	49759149
chr12	46122450	46122899
chr10	105836500	105836899
chr1	208406800	208407249
chr1	200860900	200861249
chr1	53441850	53442249
chr1	23882400	23882849
chrX	42663750	42664099
chr12	5313400	5313749
chr10	126158450	126159049
chr8	68867450	68867849
chr6	155441100	155441599
chr3	32821950	32822649
chr20	60011600	60012099
chr6	130954050	130954449
chr6	10417350	10418049
chr15	78031850	78032299
chr5	113647600	113648049
chr16	51460200	51460549
chr1	108410050	108410399
chr8	5023650	5024099
chr7	133713500	133714049
chr6	167041350	167041799
chr6	147760250	147760649
chr6	135572000	135572449
chr6	33574800	33575049
chr4	187609350	187609949
chr3	184276450	184276849
chr3	138581350	138581749
chr13	24082050	24082349
chr11	113499700	113500049
chr11	36131550	36131899
chr10	71328550	71329049
chr1	213025500	213025849
chr11	114103300	114103649
chr2	151592300	151592899
chr9	125693750	125694049
chr8	128835150	128835599
chr7	83324700	83325199
chr5	51374350	51374749
chr4	99583850	99584299
chr4	91754800	91755149
chr4	44058750	44059249
chr3	193930000	193930449
chr3	124157700	124158049
chr16	69111850	69112199
chr16	54619000	54619349
chr16	25962000	25962499
chr13	26551350	26551699
chr12	70290350	70290799
chr12	25644550	25644949
chr11	113863550	113863849
chr11	69253750	69254149
chr11	20544150	20544399
chr10	114813650	114813999
chr6	114098200	114098649
chr6	139689850	139690099
chr7	117293450	117293749
chr21	44579300	44579799
chr17	27369750	27370199
chr2	240213350	240213799
chr18	6752300	6752899
chr17	63568850	63569399
chr11	20021950	20022399
chr10	102245500	102246099
chr7	150080900	150081249
chr7	68697450	68697949
chr6	154863800	154864249
chr6	64344500	64344899
chr6	19312250	19312949
chr5	146176500	146176849
chr5	113697500	113697899
chr3	189022250	189022699
chr3	181474600	181474849
chr3	66623300	66623599
chr3	65877200	65877549
chr21	21388950	21389299
chr16	51392950	51393499
chr14	79557800	79558099
chr13	100314050	100314349
chr12	14436650	14436949
chr11	123407900	123408299
chr1	155164500	155164849
chr1	90395100	90395549
chr7	137854100	137854549
chrX	68484000	68484349
chr7	7250150	7250649
chr6	105405100	105405499
chr5	87083450	87083899
chr13	26052350	26052749
chr12	113015750	113016099
chr2	45029900	45030349
chr3	59114450	59114849
chrX	41334500	41334849
chr9	92050050	92050449
chr7	41848200	41848549
chr6	39172500	39172949
chr5	143736050	143736449
chr5	107080300	107080849
chr4	84282900	84283299
chr3	182103150	182103549
chr3	134125100	134125549
chr21	40909400	40909849
chr20	20444600	20444849
chr20	20348100	20348849
chr20	10618200	10618449
chr2	106567200	106567699
chr16	79757700	79758049
chr14	69258200	69258499
chr11	30443950	30444449
chr10	13393400	13393699
chr1	235122500	235122849
chr8	20210700	20210999
chr5	76103850	76104199
chr19	54931350	54931799
chr11	86794100	86794399
chr3	150524150	150524549
chr17	39861400	39861799
chr9	139440650	139440899
chr6	14849450	14849799
chr3	189759200	189759549
chr20	35874250	35874699
chr2	223901550	223901899
chr2	158695700	158696049
chr2	12894900	12895299
chr2	6086250	6086549
chr19	1249300	1249849
chr18	57054100	57054599
chr16	51670900	51671299
chr13	112733450	112733749
chr13	44653050	44653299
chr12	121972800	121973149
chr11	116105850	116106249
chr1	12689300	12689949
chrX	73479750	73479999
chr4	57773500	57773999
chr18	54541050	54541299
chr8	24955850	24956199
chr1	38751500	38751899
chr1	229163600	229163999
chr9	131127150	131127649
chr4	190107150	190107499
chr4	139319500	139319999
chr14	65182200	65182649
chr1	213405250	213405599
chr1	15710800	15711249
chrX	68369700	68370049
chrX	16737400	16737799
chrX	6877050	6877349
chr9	107648300	107648799
chr9	26637050	26637449
chr8	91683150	91683449
chr8	80802900	80803449
chr8	21907400	21908199
chr8	16334850	16335299
chr7	41099050	41099349
chr6	40513750	40514049
chr6	32164200	32164499
chr6	14785250	14785649
chr6	829600	829899
chr5	114408500	114408799
chr4	165720650	165720999
chr3	179244700	179244999
chr3	130796800	130797049
chr22	42672000	42672299
chr22	27147200	27147699
chr20	50664900	50665249
chr20	36966100	36966399
chr20	1408300	1408699
chr2	170646200	170646499
chr2	127700000	127700399
chr14	68938150	68938699
chr14	54209000	54209349
chr11	45078200	45078549
chr10	104325500	104325899
chr10	78874300	78874649
chr10	21762000	21762549
chr10	8092000	8092499
chr1	74710850	74711199
chr1	42289200	42289599
chr1	40177700	40177949
chr1	95154100	95154499
chr15	29121450	29121899
chr3	110295750	110296199
chr16	24494100	24494549
chr4	113985400	113985749
chr16	71061950	71062399
chr9	38689650	38689899
chr9	14722550	14723149
chr8	112163050	112163499
chr8	3923450	3923849
chr7	142266050	142266549
chr5	153546750	153546999
chr5	124685150	124685399
chr5	38104650	38104899
chr3	140017400	140017699
chr3	64049050	64049499
chr2	240523100	240523549
chr2	59093200	59093499
chr2	54198250	54198549
chr12	32292850	32293149
chr12	1738900	1739249
chr11	125952300	125952699
chr11	2714650	2714899
chr3	194004550	194004949
chr15	50296150	50296649
chr14	21777000	21777349
chr2	45017200	45017999
chr8	41218250	41218749
chr3	176223800	176224099
chr11	2742350	2742799
chrX	71216850	71217099
chr9	135300200	135300649
chr9	7284500	7284849
chr7	4690350	4690699
chr6	98973800	98974199
chr5	77637250	77637649
chr5	4213200	4213549
chr4	41434950	41435299
chr21	32928150	32928499
chr20	12038500	12038899
chr18	31165150	31165399
chr16	54685450	54685799
chr16	19873300	19873599
chr15	91127100	91127449
chr14	95247400	95247699
chr13	46343250	46343499
chr12	130529700	130530049
chr12	95611050	95611649
chr12	94654900	94655249
chr12	31885950	31886299
chr12	26796750	26797149
chr11	62609050	62609349
chr11	56980800	56981249
chr1	31317500	31317799
chr1	28241100	28241449
chr1	6555550	6555899
chr8	96442850	96443199
chr18	686250	686499
chr10	51527350	51527599
chr1	117374950	117375299
chr15	22919450	22919949
chr12	11761900	11762349
chr10	77991100	77991549
chr10	55239150	55239499
chr2	3269750	3270049
chrX	71401250	71401599
chr9	103860650	103860899
chr9	331150	331599
chr8	22814850	22815099
chr6	121759350	121759699
chr6	96610700	96611049
chr6	76044250	76044699
chr6	20629650	20630099
chr5	83776800	83777149
chr4	85300250	85300549
chr3	195533350	195533599
chr3	109074400	109074849
chr3	20263650	20263999
chr20	11229600	11229949
chr2	143999000	143999299
chr19	47660950	47661249
chr17	56004250	56004599
chr16	55176300	55176649
chr16	3058350	3058649
chr15	74612050	74612399
chr14	97879500	97879849
chr13	89766100	89766449
chr13	73006000	73006499
chr12	91775950	91776249
chr12	76353000	76353249
chr12	32273450	32273799
chr11	104452000	104452449
chr10	107416600	107416999
chr10	105667900	105668299
chr1	208508700	208509099
chr1	26737100	26737399
chr1	23589950	23590299
chr22	27085850	27086149
chr11	123278450	123278949
chr3	41404350	41404699
chr1	24613250	24613599
chr8	128867300	128867599
chr8	30398850	30399349
chr7	131290100	131290449
chr14	36974000	36974249
chr12	90277750	90278049
chr7	100541300	100541749
chr6	170712600	170712999
chr5	158385050	158385499
chr5	151282850	151283149
chr5	135538400	135538849
chr4	138464400	138464749
chr4	105837050	105837399
chr3	156783050	156783249
chr3	129407300	129407799
chr3	96987900	96988499
chr3	25197200	25197799
chr3	8535800	8536349
chr21	29697850	29698349
chr20	4729600	4729899
chr2	222434650	222434949
chr2	163933900	163934149
chr2	65502450	65502699
chr2	19428500	19428799
chr15	35312550	35312899
chr14	65748650	65749049
chr12	119527150	119527499
chr12	85199100	85199649
chr12	66289900	66290149
chr11	113720500	113720849
chr1	201417350	201417649
chr1	15379800	15380099
chr7	107822050	107822399
chr7	24474550	24474999
chr6	31140650	31141099
chr8	24151350	24151699
chr15	94020400	94020899
chr12	120826900	120827399
chr1	10895850	10896299
chr5	150159250	150159549
chr9	2018750	2019299
chr8	122856250	122856699
chr17	78847250	78847699
chr3	66848450	66848899
chr13	80933850	80934299
chr9	73735450	73735799
chr7	97761250	97761599
chr7	70349400	70349899
chr7	38026700	38027049
chr5	140940250	140940649
chr5	134405000	134405299
chr5	107145350	107145699
chr5	87960350	87960799
chr4	103240900	103241199
chr4	83350550	83350999
chr4	55144450	55144699
chr4	3864350	3864749
chr3	181473850	181474199
chr3	171854150	171854449
chr3	111855800	111856249
chr3	99594850	99595199
chr2	235357900	235358299
chr2	86668050	86668499
chr2	70847100	70847499
chr2	527600	527949
chr19	16606900	16607349
chr18	43994700	43994999
chr17	75447400	75447699
chr17	71609650	71609949
chr17	63542050	63542499
chr16	73094950	73095249
chr15	37338050	37338399
chr13	85228950	85229299
chr13	39959600	39959949
chr12	81077900	81078349
chr11	76166400	76166849
chrX	132574600	132574949
chr8	10194300	10194599
chr5	145405800	145406149
chr20	33571850	33572149
chr15	25888350	25888599
chr3	147652500	147652999
chr19	12947100	12947499
chr9	79653200	79653749
chr3	29517350	29517599
chr2	75283200	75283699
chr19	48972700	48973049
chr12	24383050	24383399
chr10	35928000	35928399
chr3	60541350	60541799
chr9	27749800	27750099
chr8	129325950	129326299
chr8	11566850	11567099
chr7	96654100	96654399
chr7	47510150	47510549
chr5	23234250	23234649
chr3	179322300	179322849
chr22	32971050	32971449
chr2	66906550	66906899
chr2	65785100	65785649
chr2	30875100	30875499
chr19	14358350	14358699
chr18	58160350	58160749
chr17	79650800	79651149
chr17	4761350	4761699
chr15	93823400	93823699
chr14	68727900	68728199
chr13	110919350	110919649
chr11	101982150	101982499
chr1	202649800	202650049
chr1	1711450	1711749
chr8	25532800	25533249
chr22	31002950	31003249
chr17	37735950	37736249
chr16	78026350	78026699
chr15	67322700	67323099
chr15	65647950	65648199
chr7	28331150	28331449
chr12	120799400	120799699
chr11	6325000	6325249
chr1	57015800	57016299
chr9	75295450	75295949
chr9	111928400	111928699
chr9	23230100	23230399
chr9	10921750	10922049
chr8	103548150	103548499
chr7	113061800	113062149
chr7	80393450	80393849
chr7	50836800	50837149
chr6	80254750	80254999
chr6	28351050	28351299
chr5	176817500	176817799
chr5	58013450	58013899
chr3	156847550	156847949
chr3	149824750	149825099
chr22	48635350	48635799
chr22	46773800	46774149
chr20	62479050	62479349
chr2	145202850	145203099
chr2	119013400	119013999
chr2	59686000	59686299
chr2	36047800	36048049
chr19	38480450	38480799
chr18	53019200	53019449
chr18	47026800	47027299
chr17	28932000	28932299
chr16	31724400	31724699
chr16	30366650	30366949
chr16	26067200	26067499
chr16	16065050	16065399
chr15	85144100	85144549
chr14	104008950	104009249
chr13	79232450	79232849
chr12	116776200	116776499
chr12	94563300	94563599
chr12	91775150	91775549
chr12	12162200	12162499
chr12	5330950	5331649
chr11	130248150	130248449
chr11	3400250	3400649
chr10	134965050	134965449
chr10	129883400	129883749
chr10	99096950	99097349
chr10	5511100	5511499
chr10	2908750	2909099
chr1	68112100	68112349
chr1	22552350	22552699
chr5	14342000	14342349
chr15	74506300	74506749
chr14	85645250	85645599
chr1	91392550	91392799
chr2	210621900	210622199
chr10	71627450	71627949
chr5	141196000	141196449
chr2	43327800	43328649
chr14	101689450	101689799
chr11	116316550	116316899
chr9	132319750	132320099
chr2	25044900	25045399
chr12	53569000	53569349
chr11	92283550	92283949
chr1	203954150	203954549
chr10	118918850	118919349
chr8	94229000	94229249
chr4	187169850	187170149
chr17	70599050	70599349
chr16	3152050	3152349
chr13	39704450	39704799
chr12	120832350	120832749
chr11	97727650	97727949
chr1	242992250	242992499
chr9	119843200	119843499
chr9	9997600	9997849
chr8	87403850	87404149
chr7	152666550	152666749
chr7	560650	560899
chr5	118740750	118740999
chr20	37433400	37433649
chr2	178596150	178596549
chr2	176961850	176962199
chr2	16347850	16348199
chr17	46237800	46238499
chr15	93785200	93785499
chr14	65441300	65441699
chr13	39903200	39903649
chr12	119212100	119212499
chr12	114047800	114048499
chr12	38938150	38938449
chr12	24167850	24168299
chr11	115846200	115846549
chr11	10532900	10533199
chr10	114557000	114557249
chr10	52617300	52617599
chr10	44866550	44866899
chr10	23216750	23217049
chr10	21816050	21816449
chr1	183372800	183373049
chr1	118214700	118214949
chr1	51165750	51166249
chr1	11538950	11539349
chr1	156409500	156409999
chr4	57710900	57711449
chr19	13275250	13275749
chr5	19927950	19928299
chr1	224475450	224475799
chr1	202330850	202331199
chr1	36351400	36352049
chr7	12755450	12755799
chr2	202860800	202861199
chr12	52222850	52223149
chr2	42164500	42165049
chr4	29003800	29004099
chr17	31519950	31520399
chr17	18472850	18473249
chr15	92043050	92043249
chr9	100744650	100744899
chr9	38017150	38017599
chr9	14466400	14466849
chr8	143101850	143102199
chr8	136531350	136531649
chr8	74897250	74897599
chr7	158110350	158110949
chr7	72843500	72843849
chr7	32980700	32980949
chr6	115778000	115778399
chr6	114178300	114178649
chr6	96250850	96251299
chr6	10310100	10310399
chr5	173947450	173947999
chr5	169835250	169835549
chr5	142081550	142081949
chr5	118918750	118919149
chr5	66462050	66462349
chr5	17146050	17146299
chr5	14178950	14179349
chr4	189029400	189029649
chr4	124339550	124339849
chr4	41329800	41330149
chr3	154145750	154146049
chr3	66521650	66521949
chr20	15957000	15957399
chr2	172073850	172074149
chr2	152265400	152265699
chr2	118311100	118311399
chr2	85185250	85185549
chr2	63815750	63816099
chr2	44706650	44706899
chr2	23697950	23698249
chr18	76743600	76743899
chr17	71817300	71817499
chr16	54464400	54464749
chr16	49730350	49731049
chr16	23798350	23798649
chr15	69592500	69592849
chr15	69412350	69412599
chr14	61568650	61568949
chr13	98891950	98892199
chr13	42744150	42744399
chr13	24614950	24615249
chr12	128782650	128782999
chr12	106976450	106976749
chr12	56856400	56856699
chr12	48415650	48415949
chr12	33803000	33803299
chr12	24368900	24369199
chr10	102500700	102501149
chr10	77842800	77843049
chr10	55358750	55359049
chr10	34061800	34062299
chr10	29228750	29229049
chr10	16943200	16943499
chr1	208371650	208372049
chr1	151267650	151267949
chr1	38096050	38096549
chr1	26232350	26232799
chr7	155302650	155302999
chr7	18535150	18535399
chr5	16061400	16061699
chr3	76092900	76093299
chr12	130356750	130357449
chr10	123099650	123100099
chr1	34861650	34861999
chr1	9989500	9989949
chr16	9077500	9077899
chr7	79757100	79757449
chr5	176370800	176371249
chr5	147248550	147248849
chr4	145570800	145571099
chr12	95209700	95210099
chr11	119597250	119597549
chr11	944700	945149
chr10	77190050	77190349
chr4	28684500	28684849
chr3	56157450	56157949
chr2	222776050	222776349
chr11	78640400	78640999
chrX	73482800	73483049
chrX	40712250	40712749
chrX	23971000	23971249
chr9	131171300	131171799
chr9	71486900	71487399
chr8	143386800	143387099
chr8	106595850	106596149
chr8	82808150	82808449
chr8	57036800	57037149
chr7	150099100	150099399
chr7	52129350	52129799
chr7	28939900	28940249
chr6	139801850	139802249
chr6	41040500	41040849
chr6	19691650	19691949
chr5	67101950	67102249
chr5	9295350	9295699
chr4	152206100	152206349
chr4	149803450	149803699
chr4	96759500	96759749
chr4	58380650	58380799
chr3	155463650	155463999
chr3	140660300	140660699
chr3	123038800	123038999
chr3	70581900	70582299
chr3	53782600	53782899
chr3	53320750	53321149
chr22	48765800	48766099
chr20	51898800	51899049
chr20	47413700	47414049
chr2	174662550	174662899
chr2	170934350	170934649
chr2	168802900	168803299
chr2	85482850	85483299
chr19	11576550	11576799
chr18	48311050	48311299
chr17	39931750	39932049
chr16	5978650	5979299
chr15	63178650	63179049
chr15	58521500	58522099
chr13	43167550	43167999
chr12	103695450	103696049
chr12	55077250	55077699
chr12	31523800	31524249
chr11	133724600	133724899
chr11	132275650	132276099
chr11	76470150	76470499
chr11	64530000	64530349
chr11	57636000	57636449
chr11	340550	340899
chr10	101117900	101118149
chr10	80826800	80827199
chr10	70359900	70360399
chr10	53669900	53670399
chr1	225934400	225934799
chr1	202054450	202054749
chr1	16084900	16085149
chr7	101218350	101218799
chr2	18008550	18008899
chr1	226086950	226087499
chr8	73914050	73914599
chr5	172192250	172192499
chr5	146947500	146947749
chr3	173950350	173950799
chr16	62439200	62439499
chr1	26756250	26756699
chr1	8520050	8520499
chr8	28371300	28371699
chr4	93441600	93442049
chr2	85186850	85187199
chr16	30689400	30689849
chr14	91580500	91580899
chr11	27465300	27465649
chr10	25782000	25782299
chrX	8840300	8840599
chr9	128320750	128321049
chr9	126625400	126625799
chr9	12916150	12916349
chr8	95652850	95653149
chr7	157748250	157748499
chr7	137402800	137403099
chr6	149140050	149140299
chr6	37787100	37787399
chr6	33401450	33401799
chr5	165501400	165501599
chr5	3101400	3101649
chr4	187645350	187645699
chr4	104350450	104350799
chr4	35303050	35303399
chr3	196260100	196260499
chr3	168720450	168720749
chr3	155572150	155572499
chr3	145607400	145607649
chr3	139922400	139922799
chr3	115578350	115578649
chr3	89938550	89938799
chr3	14504850	14505199
chr20	55773850	55774099
chr2	223121150	223121399
chr2	212196550	212196899
chr2	158616500	158616749
chr2	16386000	16386349
chr19	19686250	19686499
chr19	10765550	10765849
chr18	76786550	76786849
chr18	51909200	51909549
chr18	36278150	36278449
chr17	63899000	63899399
chr16	80700700	80700999
chr15	74592450	74592699
chr15	40361300	40361599
chr15	25068700	25069049
chr13	52207150	52207449
chr13	51877200	51877499
chr13	39611950	39612249
chr12	116865100	116865449
chr12	11802000	11802349
chr11	119835300	119835599
chr11	69455650	69456099
chr10	91318650	91319049
chr10	79606400	79606649
chr10	71333200	71333699
chr10	50898200	50898549
chr10	13437650	13437899
chr1	247540000	247540349
chr1	167458750	167459399
chr1	82951350	82951799
chr1	69710000	69710199
chr1	43474300	43474649
chrX	10477000	10477249
chr9	134312350	134312699
chr7	70168800	70169099
chr7	1616300	1616599
chr18	23255500	23255799
chr10	95032900	95033199
chr10	55357650	55357899
chr1	151689450	151689749
chr1	37917600	37917849
chrX	16061100	16061399
chr9	15513050	15513299
chr8	86933600	86933949
chr4	38130650	38130899
chr2	119076800	119077099
chr13	40072750	40072999
chr12	69860700	69860949
chr4	6465050	6465399
chr3	190271100	190271399
chr13	31039900	31040299
chr1	64240950	64241249
chr4	130947400	130947749
chr12	69401400	69401699
chr14	57272500	57272749
chr5	17402300	17402649
chr5	16754750	16754999
chr12	28912250	28912699
chr8	123849950	123850149
chr7	121577350	121577649
chr5	156341150	156341499
chr4	154711300	154711699
chr4	152913950	152914149
chr11	27817800	27818149
chr10	3930350	3930599
chr1	160951450	160951699
chr1	144533900	144534399
chr8	61784700	61785099
chr8	53325100	53325399
chr7	146842400	146842749
chr6	157174000	157174249
chr6	87882050	87882349
chr6	20630400	20630699
chr6	15265050	15265299
chr5	172944700	172944999
chr5	124086800	124087099
chr5	63254550	63254849
chr4	159592150	159592399
chr4	137028000	137028249
chr4	79143700	79143949
chr3	181658600	181658849
chr3	168530100	168530299
chr3	156180950	156181299
chr3	65139550	65139899
chr3	57198800	57199099
chr22	41877950	41878149
chr21	36238350	36238599
chr20	20868600	20868949
chr2	233288300	233288549
chr2	221369650	221369949
chr2	150755950	150756499
chr2	148207100	148207349
chr2	121651550	121651799
chr19	55976150	55976399
chr19	30864600	30864849
chr19	3518250	3518549
chr18	25358950	25359299
chr17	36070600	36070849
chr17	26729450	26729899
chr17	25603600	25603899
chr17	4299500	4299799
chr16	79362200	79362549
chr15	93191000	93191249
chr15	93053450	93053749
chr15	69381700	69382099
chr15	53917500	53917899
chr15	42911800	42912149
chr14	77577200	77577749
chr14	57361350	57361649
chr14	34111450	34111799
chr13	61157700	61157999
chr12	10051950	10052299
chr11	116451600	116451849
chr11	28650050	28650299
chr10	133509150	133509549
chr10	115318100	115318499
chr10	19408200	19408599
chr1	231114600	231114799
chr1	214463300	214463549
chr1	204063450	204063999
chr1	200331600	200331799
chr1	177034600	177034899
chr1	172247650	172248049
chr1	167739400	167739749
chr1	161719900	161720449
chr1	156043600	156043849
chr1	93914150	93914399
chr1	36173300	36173699
chr3	155081150	155081449
chr17	76361450	76361999
chr8	61990400	61990599
chr4	123749600	123749849
chr22	46906200	46906499
chr2	79664950	79665249
chr19	54164400	54164749
chr15	92491300	92491599
chr10	112896750	112897149
chr8	65292400	65292699
chr9	71897850	71898349
chr7	117450700	117450949
chr5	34483500	34483899
chr4	128526200	128526449
chr4	39639750	39639999
chr2	217497050	217497249
chr2	189141150	189141399
chr16	61991100	61991299
chr16	6246050	6246299
chr15	71495950	71496249
chr11	46033700	46034249
chr10	88628050	88628399
chr3	194471150	194471549
chr7	95772950	95773549
chr2	121223550	121223999
chr11	66769800	66770099
chrX	131877200	131877499
chrX	113281650	113281999
chrX	40318850	40319099
chrX	28643400	28643649
chr9	125138300	125138699
chr9	98239800	98240149
chr8	118971250	118971449
chr8	70745500	70745849
chr8	66738150	66738399
chr8	38398600	38398849
chr7	150512150	150512449
chr7	130080900	130081149
chr7	93446350	93446649
chr7	90997450	90997949
chr7	78208200	78208499
chr7	42252300	42252699
chr6	163520650	163520949
chr6	86353400	86353699
chr6	44170300	44170799
chr6	41933400	41933699
chr6	27738500	27738749
chr5	175200150	175200499
chr5	152590650	152591149
chr5	98298800	98298999
chr5	79487800	79488049
chr5	33299750	33300099
chr5	5015100	5015449
chr4	187266400	187266649
chr4	10497800	10498199
chr3	139394250	139394499
chr3	110765850	110766149
chr3	103852550	103852849
chr3	20183300	20183599
chr22	17715900	17716549
chr20	56285550	56285849
chr20	24165650	24165949
chr2	145025550	145025849
chr19	22034750	22035049
chr18	75898900	75899249
chr18	74809200	74809549
chr18	42523550	42523849
chr18	34527850	34528099
chr18	34061000	34061299
chr17	78725850	78726149
chr17	64301050	64301299
chr17	40481100	40481849
chr17	27568350	27568749
chr17	27295750	27295999
chr17	19362350	19362649
chr16	63686000	63686399
chr15	96883600	96883899
chr15	85146750	85147099
chr15	84115700	84116199
chr14	104606150	104606599
chr13	53843900	53844199
chr12	122327000	122327249
chr12	111374700	111374899
chr12	103355850	103356099
chr11	125364950	125365199
chr11	122177800	122178149
chr11	77532000	77532249
chr11	20230400	20230799
chr10	124635700	124635999
chr10	103050150	103050399
chr10	78538950	78539449
chr10	68582600	68582949
chr10	57739100	57739349
chr10	20407050	20407349
chr1	183914550	183914949
chr1	182328800	182329099
chr1	156024200	156024749
chr1	108081200	108081499
chr1	39492100	39492499
chr17	44849550	44850199
chr1	74409050	74409299
chr12	94135650	94135899
chr2	227677900	227678299
chr1	230413000	230413699
chr4	27125050	27125549
chr2	47561500	47561799
chr10	125218950	125219349
chr1	175098900	175099849
chr8	20125650	20125949
chr7	114866500	114866799
chr6	42104150	42104699
chr4	101022200	101022499
chr2	129396450	129396899
chr13	32237950	32238249
chr11	69987450	69988149
chr17	46598100	46598449
chr9	92219000	92219349
chr6	140757550	140757949
chr5	165515550	165515799
chr5	73729200	73729449
chr4	122670300	122670649
chr3	186992650	186993149
chr3	10436900	10437249
chr3	3843150	3843599
chr2	203013850	203014299
chr13	73101350	73101749
chr13	53917450	53917849
chr20	270950	271249
chrX	129872650	129872949
chrX	123363250	123363449
chr9	126888000	126888399
chr9	112789950	112790299
chr9	104299250	104299499
chr9	103235150	103235499
chr9	71735500	71735949
chr8	118370200	118370399
chr7	111383250	111383649
chr7	29229250	29229699
chr6	170220600	170220799
chr6	159274500	159274799
chr6	147824700	147824899
chr6	128841800	128841999
chr5	148331300	148331549
chr5	139781050	139781349
chr5	133875400	133875749
chr5	97849200	97849449
chr5	93690800	93691099
chr5	7261250	7261499
chr4	97148650	97148949
chr4	2780350	2780599
chr3	191715500	191715949
chr3	175890250	175890499
chr3	71866400	71866849
chr3	62869850	62870149
chr3	50278700	50278999
chr3	47018100	47018449
chr3	24401650	24401899
chr3	19988200	19988449
chr20	5950150	5950599
chr2	174505450	174505699
chr2	145325550	145325749
chr2	144664350	144664699
chr2	137267950	137268149
chr2	58724300	58724699
chr2	43444600	43445349
chr19	31909950	31910349
chr19	1250900	1251199
chr18	68948900	68949199
chr18	22627950	22628349
chr18	8942400	8942699
chr17	55543550	55543799
chr17	27506650	27506949
chr17	27278550	27278899
chr16	61982400	61982699
chr16	58896650	58896949
chr16	54365350	54365649
chr16	31067000	31067449
chr15	42783350	42783549
chr15	39505750	39505949
chr14	105662550	105663149
chr14	86228850	86229149
chr13	92058850	92059199
chr13	66798800	66798949
chr12	115949750	115950049
chr12	81602150	81602599
chr12	49277400	49277599
chr12	1165500	1165899
chr11	77464350	77464599
chr11	75274300	75274649
chr11	73043800	73044099
chr11	24701450	24701899
chr11	16805800	16805999
chr11	12701950	12702199
chr10	20117600	20117949
chr10	2244000	2244299
chr1	234879850	234880149
chr1	227751150	227751399
chr1	226133350	226133799
chr1	150228850	150229099
chr1	54954050	54954399
chr1	54844300	54844649
chr1	53018600	53018849
chr1	50889050	50889349
chr1	44300650	44300899
chr7	70165150	70165649
chr7	17918350	17918599
chr5	75722250	75722449
chr4	6964100	6964399
chr19	50490500	50490749
chr18	420750	420999
chr20	23513750	23514099
chrX	25017600	25017999
chr6	170605100	170605499
chr6	36634900	36635199
chr5	169847950	169848249
chr2	42773000	42773649
chr14	96042400	96042749
chr12	128943650	128944049
chr7	5614350	5614699
chr4	54975550	54975899
chr2	237067950	237068499
chr2	85082750	85083199
chr9	89555700	89556049
chr6	12887300	12887599
chrX	70503050	70503399
chrX	48897550	48897849
chr9	116263300	116263599
chr9	99910800	99911049
chr9	98802800	98803099
chr9	87482750	87482949
chr8	145987500	145987849
chr8	126441900	126442249
chr8	26436100	26436299
chr8	20161500	20161749
chr6	125684750	125684999
chr6	74230800	74231099
chr6	49934100	49934299
chr6	49517800	49518199
chr6	3356650	3356949
chr5	157996600	157996849
chr5	128733950	128734349
chr5	123974800	123975149
chr5	45205600	45205999
chr4	186239850	186240149
chr4	95128900	95129249
chr4	78098400	78098749
chr4	37542150	37542449
chr4	32135400	32135749
chr4	24722650	24722899
chr4	19431400	19431699
chr4	7941500	7941849
chr3	139923150	139923399
chr3	139258450	139258749
chr3	119068300	119068599
chr3	112073750	112073999
chr3	73144000	73144199
chr3	42067100	42067399
chr3	24994050	24994299
chr22	43312050	43312299
chr22	42461450	42461649
chr20	58680150	58680549
chr20	55210150	55210449
chr20	25470150	25470399
chr2	224816900	224817299
chr2	220830150	220830399
chr2	217779150	217779449
chr2	120013300	120013649
chr2	104427400	104427699
chr2	80009650	80009999
chr2	48398650	48398949
chr2	25482600	25482849
chr2	14372350	14372699
chr19	47894950	47895199
chr19	14474050	14474349
chr19	11248450	11248749
chr18	45087550	45088199
chr18	34740050	34740399
chr17	75468550	75468799
chr17	47091000	47091249
chr17	38217250	38217549
chr15	62587500	62587799
chr15	60412450	60412799
chr14	96445950	96446149
chr14	95663950	95664199
chr14	77435000	77435499
chr14	28590800	28591049
chr14	24559700	24560049
chr13	113006150	113006449
chr13	100544450	100544749
chr13	53529800	53530049
chr13	48391050	48391249
chr13	22944050	22944249
chr12	74024300	74024499
chr12	10610350	10610599
chr12	7847250	7847499
chr11	121276950	121277399
chr11	57365250	57365549
chr11	6865050	6865299
chr10	123938350	123938599
chr10	123048850	123049149
chr10	106494850	106495149
chr10	86326900	86327249
chr10	82263800	82264049
chr10	65670550	65671049
chr10	36284500	36284749
chr1	220007750	220008099
chr1	203276900	203277249
chr1	57400050	57400299
chr1	44883100	44883449
chr1	26735900	26736099
chr1	20775250	20775499
chr8	73353500	73353799
chr7	51798800	51799049
chr3	140229200	140229399
chr2	37433050	37433349
chr19	49864600	49864899
chr14	56424650	56424999
chr10	16284950	16285349
chr1	242342400	242342599
chr1	233425400	233425699
chr1	49176050	49176449
chr6	14381400	14381799
chr20	61546300	61546599
chr12	128868050	128868299
chr12	113028200	113028499
chr1	8227150	8227449
chr6	110832650	110832999
chr18	42526100	42526399
chr16	13688750	13689049
chr12	89743650	89743899
chr1	117889250	117889649
chr7	144231750	144232049
chr1	23697450	23697749
chr4	125380750	125380999
chr2	232235350	232235699
chr14	97744050	97744399
chr12	97525250	97525649
chr8	102069900	102070399
chr7	70322750	70323099
chr4	124225350	124225699
chr4	111332700	111333149
chr3	60655450	60655749
chr15	59837850	59838099
chr13	80356950	80357399
chr1	57577850	57578099
chr1	37236800	37237149
chr8	111847800	111848049
chr7	158819050	158819349
chr2	124366500	124366949
chr16	74060300	74060599
chr12	76363600	76364099
chr1	52816750	52817049
chr1	2179600	2179999
chrX	107669550	107669799
chrX	96282550	96282899
chr9	9557100	9557399
chr8	131216300	131216499
chr8	128056000	128056249
chr8	119567600	119567849
chr8	65284550	65284849
chr7	129904250	129904499
chr7	119260900	119261149
chr7	115166450	115166749
chr7	107573350	107573649
chr7	106546200	106546599
chr7	30208400	30208699
chr7	24725300	24725549
chr6	158760250	158760599
chr6	141474650	141474999
chr6	57288300	57288749
chr6	18186350	18186549
chr5	171284700	171285049
chr5	118415350	118415599
chr5	71328650	71328899
chr5	50690550	50690849
chr5	22621250	22621449
chr5	6675050	6675299
chr4	139645700	139646049
chr4	139144500	139144749
chr4	126278850	126279099
chr4	114805800	114806099
chr4	111537150	111537599
chr4	85791600	85791899
chr4	57944700	57945149
chr4	42296300	42296849
chr4	11823350	11823599
chr3	175910800	175911149
chr3	161391750	161391949
chr3	152374900	152375149
chr3	144578150	144578399
chr3	106549100	106549499
chr3	75303900	75304199
chr3	66492600	66492849
chr3	61694550	61694899
chr3	32885500	32885899
chr22	20104750	20104999
chr21	28224800	28225099
chr21	27227950	27228199
chr21	17125400	17125799
chr20	55379700	55379949
chr20	30300550	30300849
chr20	17662900	17663099
chr2	232478950	232479199
chr2	225937200	225937449
chr2	222314150	222314549
chr2	206515050	206515299
chr2	70475500	70475849
chr2	45005500	45005799
chr2	6115950	6116199
chr19	55850200	55850749
chr19	53003900	53004149
chr19	8093850	8094099
chr18	64344050	64344249
chr18	32795050	32795349
chr18	28805650	28805949
chr17	77751450	77751749
chr17	21312200	21312399
chr16	73089050	73089349
chr16	50497100	50497449
chr16	26249550	26249849
chr16	14552500	14552699
chr16	10736150	10736449
chr15	101966100	101966349
chr15	93822900	93823249
chr15	70744250	70744499
chr15	38365050	38365399
chr14	91772550	91773049
chr14	79451850	79452449
chr13	60835800	60836099
chr13	37772950	37773199
chr12	113054550	113054849
chr12	95945250	95945449
chr12	94010400	94010599
chr12	52249750	52249999
chr12	31966350	31966649
chr12	12837750	12837999
chr12	5355450	5355749
chr11	79390100	79390449
chr11	75237000	75237349
chr11	67384650	67384949
chr11	44855300	44855699
chr11	40225850	40226249
chr11	20988100	20988349
chr11	19783000	19783249
chr10	131509600	131509799
chr10	115069650	115069999
chr10	92079350	92079649
chr10	43868500	43868749
chr10	13749550	13749849
chr1	181578100	181578549
chr1	163369950	163370199
chr1	160277150	160277599
chr1	67721950	67722249
chr1	56902650	56902899
chr1	42928700	42928949
chr1	38648950	38649149
chr1	19680150	19680449
chr1	18929750	18930099
chr1	5327750	5327949
chr6	76829950	76830349
chr1	245038250	245038549
chr8	1606100	1606549
chr20	36981600	36981849
chr20	22436700	22437149
chr12	72057550	72057799
chr9	139466600	139466999
chr7	70778650	70778949
chr5	168261150	168261449
chr3	77129150	77129449
chr20	52380450	52380899
chr20	24443200	24443499
chr11	134601500	134601799
chr7	12463850	12464099
chr6	136934150	136934399
chr5	169235200	169235449
chr20	54039800	54040049
chr20	40246950	40247249
chr19	47730750	47731149
chr19	44124000	44124199
chr17	79195150	79195499
chr16	79332950	79333149
chr16	19893550	19893799
chr12	80268500	80268799
chr12	49380750	49381049
chr1	210547300	210547549
chr9	126244700	126245149
chr8	65282900	65283349
chr18	57357500	57357999
chrX	135962800	135963049
chrX	114930450	114930749
chrX	16630450	16630749
chr9	134206650	134206949
chr9	131889000	131889299
chr9	92027800	92027999
chr9	80055200	80055449
chr9	37466450	37466649
chr8	113407800	113407999
chr8	74659200	74659449
chr8	34137350	34137549
chr8	25366500	25366749
chr8	19711850	19712149
chr8	8897800	8898049
chr7	156413050	156413299
chr7	148842550	148842799
chr7	139298550	139298849
chr7	131310750	131310999
chr7	122161250	122161499
chr7	121512750	121512999
chr7	111053600	111054049
chr7	105489850	105490199
chr7	104412750	104413099
chr7	100822350	100822649
chr7	98259500	98259749
chr7	92393050	92393399
chr7	27140300	27140599
chr7	11224900	11225149
chr7	10948100	10948499
chr7	4746850	4747199
chr7	2861150	2861399
chr6	155470150	155470399
chr6	149072450	149072699
chr6	141426700	141426949
chr6	125991850	125992099
chr6	115028300	115028549
chr6	107196650	107196849
chr6	28192950	28193299
chr6	10585850	10586049
chr5	177953750	177953999
chr5	169648350	169648599
chr5	167219700	167219899
chr5	146831500	146831999
chr5	17147450	17147649
chr4	183423150	183423399
chr4	151705350	151705699
chr4	123021700	123021949
chr4	122633050	122633249
chr4	88601050	88601349
chr4	15163650	15163899
chr3	155462700	155463149
chr3	136913200	136913499
chr3	124305200	124305399
chr3	123033800	123034349
chr3	112052500	112052749
chr3	106028250	106028499
chr3	48647000	48647299
chr3	23907650	23908099
chr3	13520750	13521149
chr22	42679050	42679249
chr22	35531300	35531499
chr22	30700700	30700949
chr22	28191150	28191349
chr22	24190500	24190749
chr21	19783800	19784149
chr20	50419100	50419249
chr20	35880250	35880499
chr20	646150	646399
chr2	241759200	241759499
chr2	235701300	235701599
chr2	208199400	208199549
chr2	207327200	207327549
chr2	202316050	202316399
chr2	132177050	132177449
chr2	108999650	108999899
chr2	101866450	101866649
chr2	53868450	53868799
chr2	49307850	49308149
chr2	7843200	7843349
chr2	6905200	6905399
chr19	59049800	59050099
chr19	45004400	45004649
chr19	8455100	8455399
chr19	7553950	7554199
chr18	34798250	34798499
chr18	18922350	18922749
chr18	11066100	11066349
chr17	76976000	76976299
chr17	36087350	36087599
chr17	32934950	32935149
chr16	87526750	87526949
chr16	68825600	68825849
chr16	51145750	51145999
chr16	48078850	48078999
chr16	30933900	30934199
chr16	24394300	24394549
chr15	77926600	77926949
chr15	60289550	60289749
chr15	45492500	45492799
chr15	40101150	40101449
chr15	37387150	37387349
chr15	34659400	34659699
chr14	104321850	104322049
chr14	95721300	95721549
chr14	87616150	87616649
chr14	23833800	23834199
chr13	112760950	112761199
chr13	73612300	73612499
chr13	36559150	36559549
chr12	77459400	77459799
chr12	59254650	59255049
chr12	56435350	56435649
chr12	54958500	54958849
chr11	127547700	127547949
chr11	62319400	62319599
chr11	58862700	58862999
chr11	47869750	47870049
chr11	44971550	44971849
chr10	124108650	124108949
chr10	123368050	123368449
chr10	116022250	116022549
chr10	103578250	103578449
chr10	101152800	101153049
chr10	88616900	88617149
chr10	81000150	81000399
chr10	43897100	43897399
chr10	13390650	13390949
chr1	240277600	240277849
chr1	167237600	167237849
chr1	164559450	164559749
chr1	147349650	147349949
chr1	120491300	120491599
chr1	111762150	111762449
chr1	108066350	108066649
chr1	68150650	68150899
chr1	63760550	63760849
chr1	55996450	55996699
chr1	11751300	11751599
chr1	11346650	11346949
chr7	47520600	47520849
chr5	81049100	81049449
chr5	5179800	5180099
chr3	129345600	129345999
chr21	44379900	44380199
chr2	729400	729749
chr15	74516050	74516549
chr15	41260400	41260749
chr13	53454350	53454649
chr5	179512700	179513099
chr16	8960300	8960749
chr7	22842150	22842399
chr17	26242700	26242999
chrX	150070900	150071199
chrX	147523000	147523299
chr6	74059100	74059349
chr6	43670300	43670549
chr6	33974150	33974399
chr5	132663850	132664099
chr3	183236700	183236949
chr22	29155900	29156399
chr11	130762800	130763049
chr10	123650700	123651049
chr1	175777750	175778049
chr1	2460550	2460849
chr12	125318250	125318599
chr5	126643500	126643899
chr18	33407550	33407849
chr12	14410600	14411049
chr1	226078050	226078249
chr1	27333550	27333949
chr1	181939000	181939449
chrX	153110250	153110499
chrX	41192100	41192599
chr9	134283300	134283499
chr9	122438350	122438649
chr9	100473750	100473999
chr9	99157700	99157949
chr9	16485950	16486249
chr8	87718650	87718949
chr8	73687050	73687349
chr8	72466300	72466599
chr8	41997750	41997949
chr8	32315050	32315299
chr8	23836900	23837149
chr8	20351050	20351299
chr8	12834250	12834449
chr7	141654250	141654449
chr7	141284700	141284949
chr7	122319350	122319649
chr7	115456400	115456649
chr7	110358700	110358899
chr7	70079650	70079899
chr7	54849100	54849349
chr6	163277900	163278099
chr6	127804600	127804849
chr6	107932300	107932649
chr6	100615550	100615849
chr6	74108250	74108499
chr6	39311650	39311899
chr6	36165150	36165399
chr6	15208900	15209199
chr5	178673250	178673549
chr5	177914950	177915149
chr5	123774550	123774799
chr5	112463450	112463649
chr5	87240300	87240549
chr5	55531050	55531299
chr5	33339700	33339999
chr5	24644900	24645099
chr5	2538200	2538699
chr4	186877050	186877349
chr4	169093250	169093499
chr4	109056650	109056949
chr4	95972600	95972799
chr4	81416900	81417299
chr4	76630500	76630749
chr4	62777050	62777249
chr4	55999050	55999299
chr4	41936950	41937199
chr4	25995150	25995349
chr3	181684200	181684499
chr3	134204750	134205049
chr3	55556200	55556399
chr22	43361050	43361349
chr21	37183700	37183949
chr20	44600700	44600949
chr20	35093500	35093849
chr20	33754050	33754399
chr20	15986400	15986749
chr20	3997950	3998199
chr2	186989950	186990199
chr2	179076600	179077049
chr2	158182350	158182599
chr2	112463400	112463699
chr2	105794450	105794749
chr2	65861550	65861849
chr2	35747500	35747749
chr2	30524400	30524799
chr2	28614150	28614599
chr19	54763350	54763599
chr19	39340600	39340949
chr19	31036700	31036949
chr19	23941550	23941949
chr19	23299650	23299949
chr19	14516850	14517099
chr19	1354500	1354849
chr18	66231600	66231899
chr18	21198900	21199199
chr18	18844700	18844899
chr17	72357950	72358149
chr17	36089950	36090249
chr17	34399950	34400199
chr17	9124050	9124549
chr16	69597750	69598049
chr16	66545600	66545799
chr16	54276100	54276349
chr16	53861750	53861999
chr16	51271700	51272049
chr16	30689100	30689349
chr16	24150600	24150899
chr16	21532650	21533099
chr16	17527500	17527749
chr16	9915850	9916149
chr15	90525600	90525849
chr15	86780100	86780499
chr15	75432600	75432899
chr15	68623300	68623599
chr15	65546750	65547199
chr15	31443250	31443549
chr14	86342200	86342499
chr14	82292450	82292699
chr14	68943600	68943949
chr14	36892600	36892799
chr14	32812050	32812349
chr13	112286900	112287049
chr13	94423550	94423849
chr13	84600000	84600249
chr13	83321500	83321849
chr13	81519600	81519799
chr13	67832650	67832949
chr13	67375500	67375749
chr13	60053050	60053299
chr13	49595350	49595599
chr13	40342350	40342549
chr13	39198950	39199249
chr13	35197400	35197699
chr13	32765800	32766049
chr13	24023550	24023749
chr12	42878000	42878399
chr12	32646250	32646499
chr11	121367900	121368099
chr11	121306750	121306949
chr11	117363350	117363549
chr11	116580650	116581049
chr11	75144200	75144449
chr11	73363450	73363649
chr11	73356950	73357349
chr11	20332250	20332549
chr10	104102250	104102549
chr10	83675450	83675699
chr10	79409400	79409749
chr10	49802850	49803049
chr10	49745050	49745249
chr10	34816100	34816349
chr10	21788000	21788299
chr10	11077350	11077549
chr10	3006400	3006649
chr1	221466100	221466399
chr1	193572100	193572349
chr1	171868050	171868299
chr1	167175500	167175699
chr1	156195100	156195449
chr1	118617100	118617299
chr1	82013350	82013599
chr1	75549100	75549349
chr1	64248700	64249099
chr1	46509300	46509849
chr1	33190200	33190499
chr1	26051600	26051849
chr1	18978250	18978699
chr1	9857250	9857449
chr1	9313100	9313349
chr7	26988450	26988849
chr20	9553300	9553749
chr2	101220500	101220799
chr12	54695250	54695549
chr2	236995600	236995899
chrX	13302300	13302449
chrX	3054500	3054999
chr9	121235850	121236049
chr8	8742000	8742199
chr7	131793300	131793649
chr7	106810050	106810349
chr7	90984900	90985299
chr5	2915250	2915499
chr4	124365600	124365799
chr20	13181600	13181849
chr2	159601550	159602149
chr18	23813300	23813499
chr17	35088250	35088449
chr14	88263450	88263649
chr11	12886300	12886599
chr1	178310400	178310549
chr1	22778350	22778649
chr8	117140500	117140849
chr8	20137700	20138149
chr6	106614900	106615299
chr22	17679500	17679799
chr18	48944550	48944799
chr16	17177500	17177699
chr13	50238800	50239049
chr13	47686350	47686699
chr11	128654300	128654599
chr1	67563000	67563249
chr1	33231400	33231699
chr2	47572150	47572399
chr16	83874200	83874599
chr9	37251450	37251849
chr9	16768800	16769199
chr7	21081350	21081699
chr2	100735750	100736099
chr9	108782050	108782349
chr22	27876550	27876849
chrX	110329700	110329999
chrX	48507000	48507249
chrX	47053000	47053249
chrX	39676300	39676799
chrX	14370100	14370449
chr9	139964950	139965149
[truncated: 2,157 more rows]

## Sheet: Overlapped DHS
#chromosome	start	end
chr1	966600	966799
chr1	1711400	1711599
chr1	1711600	1711799
chr1	2179600	2179799
chr1	2179800	2179999
chr1	2460400	2460599
chr1	2460600	2460799
chr1	2460800	2460999
chr1	3817000	3817199
chr1	3817200	3817399
chr1	4717400	4717599
chr1	4717600	4717799
chr1	5285600	5285799
chr1	5285800	5285999
chr1	5286000	5286199
chr1	5286200	5286399
chr1	5327600	5327799
chr1	5327800	5327999
chr1	5956800	5956999
chr1	5957000	5957199
chr1	5957200	5957399
chr1	5957400	5957599
chr1	6555600	6555799
chr1	7812600	7812799
chr1	8227000	8227199
chr1	8227200	8227399
chr1	8227400	8227599
chr1	8520000	8520199
chr1	8520200	8520399
chr1	8520400	8520599
chr1	9011400	9011599
chr1	9313000	9313199
chr1	9313200	9313399
chr1	9989400	9989599
chr1	9989600	9989799
chr1	10010400	10010599
chr1	10010600	10010799
chr1	10895800	10895999
chr1	10896000	10896199
chr1	10896200	10896399
chr1	11029800	11029999
chr1	11346600	11346799
chr1	11346800	11346999
chr1	11538800	11538999
chr1	11539000	11539199
chr1	11539200	11539399
chr1	11751400	11751599
chr1	11822800	11822999
chr1	12689400	12689599
chr1	12689600	12689799
chr1	15379800	15379999
chr1	15710800	15710999
chr1	15711000	15711199
chr1	15711200	15711399
chr1	16084800	16084999
chr1	16085000	16085199
chr1	16442400	16442599
chr1	16442600	16442799
chr1	16840400	16840599
chr1	16840600	16840799
chr1	17796600	17796799
chr1	17796800	17796999
chr1	17848000	17848199
chr1	18745600	18745799
chr1	18978200	18978399
chr1	18978400	18978599
chr1	19276400	19276599
chr1	19276600	19276799
chr1	19680000	19680199
chr1	19680200	19680399
chr1	19680400	19680599
chr1	19783600	19783799
chr1	19783800	19783999
chr1	20775200	20775399
chr1	21604600	21604799
chr1	21604800	21604999
chr1	21605000	21605199
chr1	21901200	21901399
chr1	22271000	22271199
chr1	22778200	22778399
chr1	22778400	22778599
chr1	22778600	22778799
chr1	23589800	23589999
chr1	23590000	23590199
chr1	23590200	23590399
chr1	23670800	23670999
chr1	23671000	23671199
chr1	23697400	23697599
chr1	23697600	23697799
chr1	23880800	23880999
chr1	23882400	23882599
chr1	23882600	23882799
chr1	23882800	23882999
chr1	24137400	24137599
chr1	24286400	24286599
chr1	24286600	24286799
chr1	24329800	24329999
chr1	24330000	24330199
chr1	24613200	24613399
chr1	24613400	24613599
chr1	25031200	25031399
chr1	26051600	26051799
chr1	26232200	26232399
chr1	26232400	26232599
chr1	26232600	26232799
chr1	26437400	26437599
chr1	26437600	26437799
chr1	26481400	26481599
chr1	26735800	26735999
chr1	26736000	26736199
chr1	26737000	26737199
chr1	26737200	26737399
chr1	26745400	26745599
chr1	26745600	26745799
chr1	26745800	26745999
chr1	26756200	26756399
chr1	26756400	26756599
chr1	27333600	27333799
chr1	27333800	27333999
chr1	28241000	28241199
chr1	28241200	28241399
chr1	28241400	28241599
chr1	29651400	29651599
chr1	29651600	29651799
chr1	31317400	31317599
chr1	31317600	31317799
chr1	31320400	31320599
chr1	31320600	31320799
chr1	32801400	32801599
chr1	32903800	32903999
chr1	33231400	33231599
chr1	34861600	34861799
chr1	34861800	34861999
chr1	35658600	35658799
chr1	35658800	35658999
chr1	35856800	35856999
chr1	36173200	36173399
chr1	36173400	36173599
chr1	36173600	36173799
chr1	36351600	36351799
chr1	36351800	36351999
chr1	36626600	36626799
chr1	37236800	37236999
chr1	37237000	37237199
chr1	37237200	37237399
chr1	37237400	37237599
chr1	37917600	37917799
chr1	37917800	37917999
chr1	38607200	38607399
chr1	38648800	38648999
chr1	38649000	38649199
chr1	38710000	38710199
chr1	38751400	38751599
chr1	38751600	38751799
chr1	38751800	38751999
chr1	39456200	39456399
chr1	39456400	39456599
chr1	39456600	39456799
chr1	39492000	39492199
chr1	39492200	39492399
chr1	39492400	39492599
chr1	40177600	40177799
chr1	40177800	40177999
chr1	40363800	40363999
chr1	40364000	40364199
chr1	40364600	40364799
chr1	40364800	40364999
chr1	40388000	40388199
chr1	40388200	40388399
chr1	41861000	41861199
chr1	41861200	41861399
chr1	41952200	41952399
chr1	42289200	42289399
chr1	42289400	42289599
chr1	42928600	42928799
chr1	42928800	42928999
chr1	43474200	43474399
chr1	43474400	43474599
chr1	43474600	43474799
chr1	44126000	44126199
chr1	44126200	44126399
chr1	44300600	44300799
chr1	44300800	44300999
chr1	44883000	44883199
chr1	44883200	44883399
chr1	44883400	44883599
chr1	45008600	45008799
chr1	45008800	45008999
chr1	45009000	45009199
chr1	45009200	45009399
chr1	45009400	45009599
chr1	45009600	45009799
chr1	45195000	45195199
chr1	45205200	45205399
chr1	45205400	45205599
chr1	46509200	46509399
chr1	46509400	46509599
chr1	46509600	46509799
chr1	49038400	49038599
chr1	49176200	49176399
chr1	50859400	50859599
chr1	50859600	50859799
chr1	50889000	50889199
chr1	50889200	50889399
chr1	51165600	51165799
chr1	51165800	51165999
chr1	51166000	51166199
chr1	51166200	51166399
chr1	52816600	52816799
chr1	52816800	52816999
chr1	53018600	53018799
chr1	53018800	53018999
chr1	53441800	53441999
chr1	53442000	53442199
chr1	53896400	53896599
chr1	53896600	53896799
chr1	54844200	54844399
chr1	54844400	54844599
chr1	54954000	54954199
chr1	54954200	54954399
chr1	55048600	55048799
chr1	55996400	55996599
chr1	56902600	56902799
chr1	56902800	56902999
chr1	56916000	56916199
chr1	56916200	56916399
chr1	57000000	57000199
chr1	57015800	57015999
chr1	57016000	57016199
chr1	57400000	57400199
chr1	57400200	57400399
chr1	57577800	57577999
chr1	57578000	57578199
chr1	58472200	58472399
chr1	58472400	58472599
chr1	58472600	58472799
chr1	59622400	59622599
chr1	59622600	59622799
chr1	60135600	60135799
chr1	60135800	60135999
chr1	61145200	61145399
chr1	61766600	61766799
chr1	61766800	61766999
chr1	62524600	62524799
chr1	62524800	62524999
chr1	63507800	63507999
chr1	63508000	63508199
chr1	63760400	63760599
chr1	63760600	63760799
chr1	63760800	63760999
chr1	63796200	63796399
chr1	63796400	63796599
chr1	64240800	64240999
chr1	64241000	64241199
chr1	64241200	64241399
chr1	64248600	64248799
chr1	64248800	64248999
chr1	64505200	64505399
chr1	64505400	64505599
chr1	64857800	64857999
chr1	64858000	64858199
chr1	64938400	64938599
chr1	64938600	64938799
chr1	64938800	64938999
chr1	64959400	64959599
chr1	64959600	64959799
chr1	64959800	64959999
chr1	64971400	64971599
chr1	65006200	65006399
chr1	65352600	65352799
chr1	65352800	65352999
chr1	65533200	65533399
chr1	66818800	66818999
chr1	66819000	66819199
chr1	67563000	67563199
chr1	67722000	67722199
chr1	67722200	67722399
chr1	67866400	67866599
chr1	68112000	68112199
chr1	68112200	68112399
chr1	68150600	68150799
chr1	68150800	68150999
chr1	68699000	68699199
chr1	69710000	69710199
chr1	70876800	70876999
chr1	70877000	70877199
chr1	71051800	71051999
chr1	74409000	74409199
chr1	74409200	74409399
chr1	74710800	74710999
chr1	74711000	74711199
chr1	75549000	75549199
chr1	81778000	81778199
chr1	82013200	82013399
chr1	82013400	82013599
chr1	82145600	82145799
chr1	82145800	82145999
chr1	82314600	82314799
chr1	82314800	82314999
chr1	82386000	82386199
chr1	82386200	82386399
chr1	82590800	82590999
chr1	82951200	82951399
chr1	82951400	82951599
chr1	82951600	82951799
chr1	86441800	86441999
chr1	86442000	86442199
chr1	87666600	87666799
chr1	87666800	87666999
chr1	88151400	88151599
chr1	88151600	88151799
chr1	90395000	90395199
chr1	90395200	90395399
chr1	90395400	90395599
chr1	91000400	91000599
chr1	91392600	91392799
chr1	93544400	93544599
chr1	93544600	93544799
chr1	93544800	93544999
chr1	93914000	93914199
chr1	93914200	93914399
chr1	94101800	94101999
chr1	94102000	94102199
chr1	94725200	94725399
chr1	95126600	95126799
chr1	95154200	95154399
chr1	95154400	95154599
chr1	96725000	96725199
chr1	96939400	96939599
chr1	98552400	98552599
chr1	98552600	98552799
chr1	98968600	98968799
chr1	108066400	108066599
chr1	108081200	108081399
chr1	108410000	108410199
chr1	108410200	108410399
chr1	109709600	109709799
chr1	109772200	109772399
chr1	109772400	109772599
chr1	109772600	109772799
chr1	111762000	111762199
chr1	111762200	111762399
chr1	111762400	111762599
chr1	112938400	112938599
chr1	112938600	112938799
chr1	113360600	113360799
chr1	113360800	113360999
chr1	114311600	114311799
chr1	114354800	114354999
chr1	114355000	114355199
chr1	114472000	114472199
chr1	114472200	114472399
chr1	117027800	117027999
chr1	117028000	117028199
chr1	117375000	117375199
chr1	117602800	117602999
chr1	117827200	117827399
chr1	117827400	117827599
chr1	117889200	117889399
chr1	117889400	117889599
chr1	118214600	118214799
chr1	118214800	118214999
chr1	118251000	118251199
chr1	120491200	120491399
chr1	120491400	120491599
chr1	144533800	144533999
chr1	144534000	144534199
chr1	144534200	144534399
chr1	150228800	150228999
chr1	150229000	150229199
chr1	150229200	150229399
chr1	151267600	151267799
chr1	151689400	151689599
chr1	153571200	153571399
chr1	153571400	153571599
chr1	155164400	155164599
chr1	155164600	155164799
chr1	155164800	155164999
chr1	155166000	155166199
chr1	155166200	155166399
chr1	156024200	156024399
chr1	156024400	156024599
chr1	156024600	156024799
chr1	156043600	156043799
chr1	156195200	156195399
chr1	156195400	156195599
chr1	156409600	156409799
chr1	156409800	156409999
chr1	156643600	156643799
chr1	156662800	156662999
chr1	156663000	156663199
chr1	158013000	158013199
chr1	158013200	158013399
chr1	159189000	159189199
chr1	159189200	159189399
chr1	160016200	160016399
chr1	160016400	160016599
chr1	160139200	160139399
chr1	160139400	160139599
chr1	160139600	160139799
chr1	160277200	160277399
chr1	160277400	160277599
chr1	160370000	160370199
chr1	160370200	160370399
chr1	160924000	160924199
chr1	160951400	160951599
chr1	160989800	160989999
chr1	160990000	160990199
chr1	161719800	161719999
chr1	161720000	161720199
chr1	161720200	161720399
chr1	161720400	161720599
chr1	162061600	162061799
chr1	162061800	162061999
chr1	162062000	162062199
chr1	162200000	162200199
chr1	162218600	162218799
chr1	162218800	162218999
chr1	162219000	162219199
chr1	163369800	163369999
chr1	163370000	163370199
chr1	163531600	163531799
chr1	163531800	163531999
chr1	164559400	164559599
chr1	164559600	164559799
chr1	164574600	164574799
chr1	166919400	166919599
chr1	167237600	167237799
chr1	167237800	167237999
chr1	167458800	167458999
chr1	167459000	167459199
chr1	167459200	167459399
chr1	167739400	167739599
chr1	167739600	167739799
chr1	168888200	168888399
chr1	170115000	170115199
chr1	170115200	170115399
chr1	170115400	170115599
chr1	171390000	171390199
chr1	171401200	171401399
chr1	171401400	171401599
chr1	171868000	171868199
chr1	171868200	171868399
chr1	172247600	172247799
chr1	172247800	172247999
chr1	172248000	172248199
chr1	172329600	172329799
chr1	172329800	172329999
chr1	172507000	172507199
chr1	172507200	172507399
chr1	175098800	175098999
chr1	175099000	175099199
chr1	175099200	175099399
chr1	175099400	175099599
chr1	175099600	175099799
chr1	175099800	175099999
chr1	175777800	175777999
chr1	175778000	175778199
chr1	177034600	177034799
chr1	177034800	177034999
chr1	178310400	178310599
chr1	180323200	180323399
chr1	181071000	181071199
chr1	181071200	181071399
chr1	181149600	181149799
chr1	181149800	181149999
chr1	181578200	181578399
chr1	181578400	181578599
chr1	181939000	181939199
chr1	181939200	181939399
chr1	182070400	182070599
chr1	182070600	182070799
chr1	182070800	182070999
chr1	182328800	182328999
chr1	182329000	182329199
chr1	183372800	183372999
chr1	183514000	183514199
chr1	183514200	183514399
chr1	183703800	183703999
chr1	183704000	183704199
chr1	183914600	183914799
chr1	183914800	183914999
chr1	184467000	184467199
chr1	184467200	184467399
chr1	185881600	185881799
chr1	185881800	185881999
chr1	187016400	187016599
chr1	187016600	187016799
chr1	197440400	197440599
chr1	197783400	197783599
chr1	197783600	197783799
chr1	200017200	200017399
chr1	200017400	200017599
chr1	200017600	200017799
chr1	200098600	200098799
chr1	200098800	200098999
chr1	200193400	200193599
chr1	200193600	200193799
chr1	200331600	200331799
chr1	200861000	200861199
chr1	200861200	200861399
chr1	201417200	201417399
chr1	201417400	201417599
chr1	201574200	201574399
chr1	201574400	201574599
chr1	202054400	202054599
chr1	202054600	202054799
chr1	202204800	202204999
chr1	202205000	202205199
chr1	202205200	202205399
chr1	202330800	202330999
chr1	202331000	202331199
chr1	202649800	202649999
chr1	203276800	203276999
chr1	203277000	203277199
chr1	203954200	203954399
chr1	203954400	203954599
chr1	203965800	203965999
chr1	203966000	203966199
chr1	204077800	204077999
chr1	204078000	204078199
chr1	204679200	204679399
chr1	204679400	204679599
chr1	204679600	204679799
chr1	204679800	204679999
chr1	205161400	205161599
chr1	205161600	205161799
chr1	205270400	205270599
chr1	205270600	205270799
chr1	205270800	205270999
chr1	205626800	205626999
chr1	206878600	206878799
chr1	208406800	208406999
chr1	208407000	208407199
chr1	208407200	208407399
chr1	208954800	208954999
chr1	208955000	208955199
chr1	208955200	208955399
chr1	210424600	210424799
chr1	210424800	210424999
chr1	210425000	210425199
chr1	210425200	210425399
chr1	210547200	210547399
chr1	210547400	210547599
chr1	211571800	211571999
chr1	211572000	211572199
chr1	212300600	212300799
chr1	212300800	212300999
chr1	212483200	212483399
chr1	212483400	212483599
chr1	212483600	212483799
chr1	213025400	213025599
chr1	213025600	213025799
chr1	213102200	213102399
chr1	213102400	213102599
chr1	213123600	213123799
chr1	213123800	213123999
chr1	213124000	213124199
chr1	213405200	213405399
chr1	213405400	213405599
chr1	214204600	214204799
chr1	214204800	214204999
chr1	214463200	214463399
chr1	214463400	214463599
chr1	214489800	214489999
chr1	214490000	214490199
chr1	214626400	214626599
chr1	216314400	216314599
chr1	216314600	216314799
chr1	217517400	217517599
chr1	220007800	220007999
chr1	220512200	220512399
chr1	220512400	220512599
chr1	221466000	221466199
chr1	221466200	221466399
chr1	224475600	224475799
chr1	225934400	225934599
chr1	225934600	225934799
chr1	226078000	226078199
chr1	226086800	226086999
chr1	226087000	226087199
chr1	226087200	226087399
chr1	226087400	226087599
chr1	226133200	226133399
chr1	226133400	226133599
chr1	226133600	226133799
chr1	227051200	227051399
chr1	227751000	227751199
chr1	227751200	227751399
chr1	228662400	228662599
chr1	229073600	229073799
chr1	229073800	229073999
chr1	229163600	229163799
chr1	229163800	229163999
chr1	229699000	229699199
chr1	230413000	230413199
chr1	230413200	230413399
chr1	230413400	230413599
chr1	231114600	231114799
chr1	231319600	231319799
chr1	231319800	231319999
chr1	232416800	232416999
chr1	232417000	232417199
chr1	233425400	233425599
chr1	233425600	233425799
chr1	234136400	234136599
chr1	234136600	234136799
chr1	234417600	234417799
chr1	234417800	234417999
chr1	234879800	234879999
chr1	234880000	234880199
chr1	235122400	235122599
chr1	235122600	235122799
chr1	235122800	235122999
chr1	236030600	236030799
chr1	236030800	236030999
chr1	236031000	236031199
chr1	236083400	236083599
chr1	238279200	238279399
chr1	238279400	238279599
chr1	238622400	238622599
chr1	240277600	240277799
chr1	240277800	240277999
chr1	242184400	242184599
chr1	242184600	242184799
chr1	242342400	242342599
chr1	242372400	242372599
chr1	242992200	242992399
chr1	242992400	242992599
chr1	243418600	243418799
chr1	243418800	243418999
chr1	245038200	245038399
chr1	245038400	245038599
chr1	247540000	247540199
chr1	247540200	247540399
chr1	247636600	247636799
chr1	247636800	247636999
chr2	309200	309399
chr2	309400	309599
chr2	514000	514199
chr2	514200	514399
chr2	527600	527799
chr2	729400	729599
chr2	729600	729799
chr2	975200	975399
chr2	1711600	1711799
chr2	1711800	1711999
chr2	1712000	1712199
chr2	3184200	3184399
chr2	3269600	3269799
chr2	3269800	3269999
chr2	3270000	3270199
chr2	4294000	4294199
chr2	4424200	4424399
chr2	5625600	5625799
chr2	5866000	5866199
chr2	5866200	5866399
chr2	5866400	5866599
chr2	5866600	5866799
chr2	6086400	6086599
chr2	6675800	6675999
chr2	6676000	6676199
chr2	6780000	6780199
chr2	6780200	6780399
chr2	6780400	6780599
chr2	6905200	6905399
chr2	7330800	7330999
chr2	7843200	7843399
chr2	8040000	8040199
chr2	8040200	8040399
chr2	8441000	8441199
chr2	9358200	9358399
chr2	9358400	9358599
chr2	12859000	12859199
chr2	12859200	12859399
chr2	12894800	12894999
chr2	12895000	12895199
chr2	14372200	14372399
chr2	14372400	14372599
chr2	14372600	14372799
chr2	16081600	16081799
chr2	16081800	16081999
chr2	16105800	16105999
chr2	16120600	16120799
chr2	16120800	16120999
chr2	16243000	16243199
chr2	16347800	16347999
chr2	16348000	16348199
chr2	16386200	16386399
chr2	18008600	18008799
chr2	18008800	18008999
chr2	19428400	19428599
chr2	19428600	19428799
chr2	19911200	19911399
chr2	19911400	19911599
chr2	20293400	20293599
chr2	20293600	20293799
chr2	20650000	20650199
chr2	20650200	20650399
chr2	22917800	22917999
chr2	22918000	22918199
chr2	23698000	23698199
chr2	25044800	25044999
chr2	25045000	25045199
chr2	25045200	25045399
chr2	25482600	25482799
chr2	25482800	25482999
chr2	25668400	25668599
chr2	28614000	28614199
chr2	28614400	28614599
chr2	29513400	29513599
chr2	29513600	29513799
chr2	29513800	29513999
chr2	30524400	30524599
chr2	30524600	30524799
chr2	30875000	30875199
chr2	30875200	30875399
chr2	31094800	31094999
chr2	31095000	31095199
chr2	34591000	34591199
chr2	34591200	34591399
chr2	34959800	34959999
chr2	34960000	34960199
chr2	35747600	35747799
chr2	36047800	36047999
chr2	36048000	36048199
chr2	36214800	36214999
chr2	36498000	36498199
chr2	36498200	36498399
chr2	37433200	37433399
chr2	37884000	37884199
chr2	37884200	37884399
chr2	37884400	37884599
chr2	38978400	38978599
chr2	38978600	38978799
chr2	40437800	40437999
chr2	42164400	42164599
chr2	42164600	42164799
chr2	42164800	42164999
chr2	42175600	42175799
chr2	42175800	42175999
chr2	42176000	42176199
chr2	42773000	42773199
chr2	42773200	42773399
chr2	42773400	42773599
chr2	43327800	43327999
chr2	43328000	43328199
chr2	43328200	43328399
chr2	43328400	43328599
chr2	43328600	43328799
chr2	43444600	43444799
chr2	43444800	43444999
chr2	43445000	43445199
chr2	43445200	43445399
chr2	44706600	44706799
chr2	44706800	44706999
chr2	45005400	45005599
chr2	45005600	45005799
chr2	45017200	45017399
chr2	45017400	45017599
chr2	45017600	45017799
chr2	45017800	45017999
chr2	45029800	45029999
chr2	45030000	45030199
chr2	45030200	45030399
chr2	45164600	45164799
chr2	45164800	45164999
chr2	45168600	45168799
chr2	45241400	45241599
chr2	45241600	45241799
chr2	45732400	45732599
chr2	47405600	47405799
chr2	47561600	47561799
chr2	47572000	47572199
chr2	47572200	47572399
chr2	48812800	48812999
chr2	48813000	48813199
chr2	49307800	49307999
chr2	49308000	49308199
chr2	53650000	53650199
chr2	53874000	53874199
chr2	54198200	54198399
chr2	54198400	54198599
chr2	58724200	58724399
chr2	58724400	58724599
chr2	58724600	58724799
chr2	59093200	59093399
chr2	59093400	59093599
chr2	59686000	59686199
chr2	59686200	59686399
chr2	60782600	60782799
chr2	61812400	61812599
chr2	61812600	61812799
chr2	62536600	62536799
chr2	62638400	62638599
chr2	62638600	62638799
chr2	62638800	62638999
chr2	63815600	63815799
chr2	63815800	63815999
chr2	63816000	63816199
chr2	64844800	64844999
chr2	64845000	64845199
chr2	64854600	64854799
chr2	65091800	65091999
chr2	65092000	65092199
chr2	65502400	65502599
chr2	65502600	65502799
chr2	65663600	65663799
chr2	65663800	65663999
chr2	65664800	65664999
chr2	65665000	65665199
chr2	65665400	65665599
chr2	65785200	65785399
chr2	65785400	65785599
chr2	65785600	65785799
chr2	65806800	65806999
chr2	65807000	65807199
chr2	65807200	65807399
chr2	65861600	65861799
chr2	66906600	66906799
chr2	66906800	66906999
chr2	70475400	70475599
chr2	70475600	70475799
chr2	70475800	70475999
chr2	70847200	70847399
chr2	70847400	70847599
chr2	74667800	74667999
chr2	75283200	75283399
chr2	75283400	75283599
chr2	75283600	75283799
chr2	79205600	79205799
chr2	79664800	79664999
chr2	80009600	80009799
chr2	80009800	80009999
chr2	80235200	80235399
chr2	80235400	80235599
chr2	80363600	80363799
chr2	85082800	85082999
chr2	85083000	85083199
chr2	85185200	85185399
chr2	85185400	85185599
chr2	85186800	85186999
chr2	85187000	85187199
chr2	85362000	85362199
chr2	85362200	85362399
chr2	85362400	85362599
chr2	85482800	85482999
chr2	85483000	85483199
chr2	85483200	85483399
chr2	85493400	85493599
chr2	85493600	85493799
chr2	86668000	86668199
chr2	86668200	86668399
chr2	86668400	86668599
chr2	88655000	88655199
chr2	88655200	88655399
chr2	88715400	88715599
chr2	88715600	88715799
chr2	88715800	88715999
chr2	88771000	88771199
chr2	88771200	88771399
chr2	88773000	88773199
chr2	95745000	95745199
chr2	95745200	95745399
chr2	97230800	97230999
chr2	97231000	97231199
chr2	100735600	100735799
chr2	100735800	100735999
chr2	100736000	100736199
chr2	101220400	101220599
chr2	101220600	101220799
chr2	101866400	101866599
chr2	102150200	102150399
chr2	102150400	102150599
chr2	102510000	102510199
chr2	102510200	102510399
chr2	102510400	102510599
chr2	103106200	103106399
chr2	104408600	104408799
chr2	104408800	104408999
chr2	104427400	104427599
chr2	105374600	105374799
chr2	105374800	105374999
chr2	105794400	105794599
chr2	105794600	105794799
chr2	106567200	106567399
chr2	106567400	106567599
chr2	106567600	106567799
chr2	106578200	106578399
chr2	107417800	107417999
chr2	108118800	108118999
chr2	108119000	108119199
chr2	108999600	108999799
chr2	108999800	108999999
chr2	111445200	111445399
chr2	111445400	111445599
chr2	111445600	111445799
chr2	111446200	111446399
chr2	111446400	111446599
chr2	111446600	111446799
chr2	111595400	111595599
chr2	112077800	112077999
chr2	112078000	112078199
chr2	112463400	112463599
chr2	112463600	112463799
chr2	113607600	113607799
chr2	115467800	115467999
chr2	118311000	118311199
chr2	118311200	118311399
chr2	119013400	119013599
chr2	119013600	119013799
chr2	119013800	119013999
chr2	119076800	119076999
chr2	119077000	119077199
chr2	119401800	119401999
chr2	119402000	119402199
chr2	119565600	119565799
chr2	119565800	119565999
chr2	119953800	119953999
chr2	119954000	119954199
chr2	119954200	119954399
chr2	120013200	120013399
chr2	120013400	120013599
chr2	120013600	120013799
chr2	121067800	121067999
chr2	121105000	121105199
chr2	121131000	121131199
chr2	121131200	121131399
chr2	121223400	121223599
chr2	121223600	121223799
chr2	121223800	121223999
chr2	121345400	121345599
chr2	121467200	121467399
chr2	121544200	121544399
chr2	121544400	121544599
chr2	121651400	121651599
chr2	121651600	121651799
chr2	121656600	121656799
chr2	122570800	122570999
chr2	123274400	123274599
chr2	123274600	123274799
chr2	123418400	123418599
chr2	123418600	123418799
chr2	123418800	123418999
chr2	123757400	123757599
chr2	123757600	123757799
chr2	124366600	124366799
chr2	124366800	124366999
chr2	127457600	127457799
chr2	127457800	127457999
chr2	127700000	127700199
chr2	127700200	127700399
chr2	128457800	128457999
chr2	128458000	128458199
chr2	128458200	128458399
chr2	129396400	129396599
chr2	129396600	129396799
chr2	129396800	129396999
chr2	131724200	131724399
chr2	131724400	131724599
chr2	132177200	132177399
chr2	133025800	133025999
chr2	133026000	133026199
chr2	133026200	133026399
chr2	133897400	133897599
chr2	133897600	133897799
chr2	134328800	134328999
chr2	134329000	134329199
chr2	135435800	135435999
chr2	136783000	136783199
chr2	136783200	136783399
chr2	136873800	136873999
chr2	137267800	137267999
chr2	137268000	137268199
chr2	143999000	143999199
chr2	143999200	143999399
chr2	144610400	144610599
chr2	144649400	144649599
chr2	144649600	144649799
chr2	144649800	144649999
chr2	144664400	144664599
chr2	144664600	144664799
chr2	145025600	145025799
chr2	145025800	145025999
chr2	145202800	145202999
chr2	145203000	145203199
chr2	145268200	145268399
chr2	145268400	145268599
chr2	145325400	145325599
chr2	145325600	145325799
chr2	148207000	148207199
chr2	148207200	148207399
chr2	149335600	149335799
chr2	149335800	149335999
chr2	149336000	149336199
chr2	149571000	149571199
chr2	149571200	149571399
chr2	150756000	150756199
chr2	151592200	151592399
chr2	151592400	151592599
chr2	151592600	151592799
chr2	151592800	151592999
chr2	152265400	152265599
chr2	152265600	152265799
chr2	153309800	153309999
chr2	153310000	153310199
chr2	154333600	154333799
chr2	154333800	154333999
chr2	158182200	158182399
chr2	158182400	158182599
chr2	158202200	158202399
chr2	158202400	158202599
chr2	158695600	158695799
chr2	158695800	158695999
chr2	158696000	158696199
chr2	158789000	158789199
chr2	158789200	158789399
chr2	158789400	158789599
chr2	158789600	158789799
chr2	159601400	159601599
chr2	159601600	159601799
chr2	159601800	159601999
chr2	159602000	159602199
chr2	160068000	160068199
chr2	160068200	160068399
chr2	160068400	160068599
chr2	160068600	160068799
chr2	160911800	160911999
chr2	160912000	160912199
chr2	161262000	161262199
chr2	161262200	161262399
chr2	163568400	163568599
chr2	163933800	163933999
chr2	163934000	163934199
chr2	164415200	164415399
chr2	168131600	168131799
chr2	168131800	168131999
chr2	168188400	168188599
chr2	168188600	168188799
chr2	168701200	168701399
chr2	168701400	168701599
chr2	168701600	168701799
chr2	168803000	168803199
chr2	168803200	168803399
chr2	169061000	169061199
chr2	169409000	169409199
chr2	169409200	169409399
chr2	170646200	170646399
chr2	170646400	170646599
chr2	170934400	170934599
chr2	170934600	170934799
chr2	171070800	171070999
chr2	171071000	171071199
chr2	171071200	171071399
chr2	171071400	171071599
chr2	171181200	171181399
chr2	171181400	171181599
chr2	172073800	172073999
chr2	172074000	172074199
chr2	172651600	172651799
chr2	172893000	172893199
chr2	172893200	172893399
chr2	173245400	173245599
chr2	173245600	173245799
chr2	174505600	174505799
chr2	174662600	174662799
chr2	176489000	176489199
chr2	176489200	176489399
chr2	176961800	176961999
chr2	176962000	176962199
chr2	177190600	177190799
chr2	178516600	178516799
chr2	178516800	178516999
chr2	178596200	178596399
chr2	178596400	178596599
chr2	179076800	179076999
chr2	179077000	179077199
chr2	179084000	179084199
chr2	179084200	179084399
chr2	179316000	179316199
chr2	179316200	179316399
chr2	180415000	180415199
chr2	180415200	180415399
chr2	182548200	182548399
chr2	182548400	182548599
chr2	186989800	186989999
chr2	186990000	186990199
chr2	188898000	188898199
chr2	189141200	189141399
chr2	200093800	200093999
chr2	200094000	200094199
chr2	200126800	200126999
chr2	202316000	202316199
chr2	202316200	202316399
chr2	202747200	202747399
chr2	202803000	202803199
chr2	202803200	202803399
chr2	202837400	202837599
chr2	202837600	202837799
chr2	202837800	202837999
chr2	202860800	202860999
chr2	202861000	202861199
chr2	202888200	202888399
chr2	202888400	202888599
chr2	202888600	202888799
chr2	203013800	203013999
chr2	203014000	203014199
chr2	203014200	203014399
chr2	205303000	205303199
chr2	205303200	205303399
chr2	206515000	206515199
chr2	206515200	206515399
chr2	206613400	206613599
chr2	206613600	206613799
chr2	206750200	206750399
chr2	206750400	206750599
chr2	207327200	207327399
chr2	207327400	207327599
chr2	207872800	207872999
chr2	207873000	207873199
chr2	208199400	208199599
chr2	208835000	208835199
chr2	208835200	208835399
chr2	208835400	208835599
chr2	209459400	209459599
chr2	210479600	210479799
chr2	210479800	210479999
chr2	210480000	210480199
chr2	210621800	210621999
chr2	210622000	210622199
chr2	211627600	211627799
chr2	211627800	211627999
chr2	212196400	212196599
chr2	212196600	212196799
chr2	217497200	217497399
chr2	218134800	218134999
chr2	218135000	218135199
chr2	218486800	218486999
chr2	218487000	218487199
chr2	218487400	218487599
chr2	218487600	218487799
chr2	219433400	219433599
chr2	219433600	219433799
chr2	220736200	220736399
chr2	220830000	220830199
chr2	220830200	220830399
chr2	221369600	221369799
chr2	221369800	221369999
chr2	222314000	222314199
chr2	222314200	222314399
chr2	222360600	222360799
chr2	222434600	222434799
chr2	222434800	222434999
chr2	223121000	223121199
chr2	223383400	223383599
chr2	223383600	223383799
chr2	223901400	223901599
chr2	223901600	223901799
chr2	223901800	223901999
chr2	225298200	225298399
chr2	225298400	225298599
chr2	225799400	225799599
chr2	225799600	225799799
chr2	225799800	225799999
chr2	225937200	225937399
chr2	226980600	226980799
chr2	226980800	226980999
chr2	227678000	227678199
chr2	231515200	231515399
chr2	231515400	231515599
chr2	231767400	231767599
chr2	232161800	232161999
chr2	232162000	232162199
chr2	232235400	232235599
chr2	232235600	232235799
chr2	232478800	232478999
chr2	232479000	232479199
chr2	232571000	232571199
chr2	232571200	232571399
chr2	232572800	232572999
chr2	232573000	232573199
chr2	233288200	233288399
chr2	234238200	234238399
chr2	234238400	234238599
chr2	234238600	234238799
chr2	235357800	235357999
chr2	235358000	235358199
chr2	235358200	235358399
chr2	235540800	235540999
chr2	235701200	235701399
chr2	235701400	235701599
chr2	236995600	236995799
chr2	236995800	236995999
chr2	237068000	237068199
chr2	237068200	237068399
chr2	237068400	237068599
chr2	237756200	237756399
chr2	237874400	237874599
chr2	238503400	238503599
chr2	238503600	238503799
chr2	238503800	238503999
chr2	239197400	239197599
chr2	239197600	239197799
chr2	240213200	240213399
chr2	240213400	240213599
chr2	240213600	240213799
chr2	240217200	240217399
chr3	3843200	3843399
chr3	8536000	8536199
chr3	8540800	8540999
chr3	8541000	8541199
chr3	8543200	8543399
chr3	8543400	8543599
chr3	9144000	9144199
chr3	9144200	9144399
chr3	9444600	9444799
chr3	10436800	10436999
chr3	10437000	10437199
chr3	13059600	13059799
chr3	13520800	13520999
chr3	13521000	13521199
chr3	13826800	13826999
chr3	13827000	13827199
chr3	14220000	14220199
chr3	14220200	14220399
chr3	14358600	14358799
chr3	14358800	14358999
chr3	14504800	14504999
chr3	14505000	14505199
chr3	16306400	16306599
chr3	16711800	16711999
chr3	19116000	19116199
chr3	19988200	19988399
chr3	19988400	19988599
chr3	20183400	20183599
chr3	20263800	20263999
chr3	23273600	23273799
chr3	23907600	23907799
chr3	23907800	23907999
chr3	24401600	24401799
chr3	24994000	24994199
chr3	25197200	25197399
chr3	25197400	25197599
chr3	25197600	25197799
chr3	27700800	27700999
chr3	27722200	27722399
chr3	27722400	27722599
chr3	27773000	27773199
chr3	29517200	29517399
chr3	29517400	29517599
chr3	30591000	30591199
chr3	30591200	30591399
chr3	32362600	32362799
chr3	32362800	32362999
chr3	32821800	32821999
chr3	32822000	32822199
chr3	32822200	32822399
chr3	32822400	32822599
chr3	32822600	32822799
chr3	32879400	32879599
chr3	32885400	32885599
chr3	32885600	32885799
chr3	32885800	32885999
chr3	33467600	33467799
chr3	33467800	33467999
chr3	33599400	33599599
chr3	33599600	33599799
chr3	33619200	33619399
chr3	33830600	33830799
chr3	33830800	33830999
chr3	34267400	34267599
chr3	38206200	38206399
chr3	38206400	38206599
chr3	38206600	38206799
chr3	38682400	38682599
chr3	38682600	38682799
chr3	38682800	38682999
chr3	41404200	41404399
chr3	41404400	41404599
chr3	41404600	41404799
chr3	42067000	42067199
chr3	42067200	42067399
chr3	42104800	42104999
chr3	45781600	45781799
chr3	47018000	47018199
chr3	47018200	47018399
chr3	47018400	47018599
chr3	48231600	48231799
chr3	48231800	48231999
chr3	48281600	48281799
chr3	48516000	48516199
chr3	48516200	48516399
chr3	48647000	48647199
chr3	48647200	48647399
chr3	48701000	48701199
chr3	48701200	48701399
chr3	48754400	48754599
chr3	48754600	48754799
chr3	49058400	49058599
chr3	50278600	50278799
chr3	50278800	50278999
chr3	50962200	50962399
chr3	51421800	51421999
chr3	51422000	51422199
chr3	51836000	51836199
chr3	51836200	51836399
chr3	51836400	51836599
chr3	52490400	52490599
chr3	52490600	52490799
chr3	53106600	53106799
chr3	53106800	53106999
chr3	53320800	53320999
chr3	53321000	53321199
chr3	53782600	53782799
chr3	53782800	53782999
chr3	54675200	54675399
chr3	54675400	54675599
chr3	55556200	55556399
chr3	56157600	56157799
chr3	56157800	56157999
chr3	57164800	57164999
chr3	57165000	57165199
chr3	57193400	57193599
chr3	57193600	57193799
chr3	57198800	57198999
chr3	58567200	58567399
chr3	58567400	58567599
chr3	59114400	59114599
chr3	59114600	59114799
chr3	59135800	59135999
chr3	60541200	60541399
chr3	60541400	60541599
chr3	60541600	60541799
chr3	60655400	60655599
chr3	60655600	60655799
chr3	60758200	60758399
chr3	60758400	60758599
chr3	61685400	61685599
chr3	62351400	62351599
chr3	62401000	62401199
chr3	62401200	62401399
chr3	62401400	62401599
chr3	62869800	62869999
chr3	62870000	62870199
chr3	64049000	64049199
chr3	64049200	64049399
chr3	64049400	64049599
chr3	65139600	65139799
chr3	65139800	65139999
chr3	65582400	65582599
chr3	65582600	65582799
chr3	65582800	65582999
chr3	65583000	65583199
chr3	65583200	65583399
chr3	65877200	65877399
chr3	66492600	66492799
chr3	66492800	66492999
chr3	66547200	66547399
chr3	66547400	66547599
chr3	66582600	66582799
chr3	66582800	66582999
chr3	66622600	66622799
chr3	66622800	66622999
chr3	66623200	66623399
chr3	66623400	66623599
chr3	66848400	66848599
chr3	66848600	66848799
chr3	66848800	66848999
chr3	66983800	66983999
chr3	67039200	67039399
chr3	67039400	67039599
chr3	70582000	70582199
chr3	70582200	70582399
chr3	70664400	70664599
chr3	70664600	70664799
chr3	71866400	71866599
chr3	71866600	71866799
chr3	71866800	71866999
chr3	73144000	73144199
chr3	75303800	75303999
chr3	75304000	75304199
chr3	76092800	76092999
chr3	76093000	76093199
chr3	76093200	76093399
chr3	77129200	77129399
chr3	77129400	77129599
chr3	85544800	85544999
chr3	88961600	88961799
chr3	88961800	88961999
chr3	89214800	89214999
chr3	89215000	89215199
chr3	89938600	89938799
chr3	95646000	95646199
chr3	95646200	95646399
chr3	96988000	96988199
chr3	96988200	96988399
chr3	99594800	99594999
chr3	99595000	99595199
chr3	100488600	100488799
chr3	103852600	103852799
chr3	105086800	105086999
chr3	106028200	106028399
chr3	106549000	106549199
chr3	106549200	106549399
chr3	106549400	106549599
chr3	109074400	109074599
chr3	109074600	109074799
chr3	109074800	109074999
chr3	109550400	109550599
chr3	110295800	110295999
chr3	110296000	110296199
chr3	110766000	110766199
chr3	111676200	111676399
chr3	111676400	111676599
chr3	111680400	111680599
chr3	111680600	111680799
chr3	111855800	111855999
chr3	111856000	111856199
chr3	112052400	112052599
chr3	112052600	112052799
chr3	112073600	112073799
chr3	112073800	112073999
chr3	113031200	113031399
chr3	113031400	113031599
chr3	113873200	113873399
chr3	113873400	113873599
chr3	113873600	113873799
chr3	114075000	114075199
chr3	114075200	114075399
chr3	115578200	115578399
chr3	115578400	115578599
chr3	115581800	115581999
chr3	115582000	115582199
chr3	116582800	116582999
chr3	116583000	116583199
chr3	117118600	117118799
chr3	117118800	117118999
chr3	119028800	119028999
chr3	119029000	119029199
chr3	119068200	119068399
chr3	119068400	119068599
chr3	119069000	119069199
chr3	120278600	120278799
chr3	121468400	121468599
chr3	121468600	121468799
chr3	122162000	122162199
chr3	122162200	122162399
chr3	123033800	123033999
chr3	123034000	123034199
chr3	123034200	123034399
chr3	123038800	123038999
chr3	124157800	124157999
chr3	124305200	124305399
chr3	124578000	124578199
chr3	124839600	124839799
chr3	124839800	124839999
chr3	124874600	124874799
chr3	124874800	124874999
chr3	128151800	128151999
chr3	128152000	128152199
chr3	129345600	129345799
chr3	129345800	129345999
chr3	129407200	129407399
chr3	129407400	129407599
chr3	129407600	129407799
chr3	130796800	130796999
chr3	132101600	132101799
chr3	132101800	132101999
chr3	134094000	134094199
chr3	134125000	134125199
chr3	134125200	134125399
chr3	134125400	134125599
chr3	134126400	134126599
chr3	134204600	134204799
chr3	134204800	134204999
chr3	134205000	134205199
chr3	134935600	134935799
chr3	134935800	134935999
chr3	136784200	136784399
chr3	136784400	136784599
chr3	136913200	136913399
chr3	136913400	136913599
chr3	137301200	137301399
chr3	137301400	137301599
chr3	137301600	137301799
chr3	138581400	138581599
chr3	138581600	138581799
chr3	139258400	139258599
chr3	139258600	139258799
chr3	139394200	139394399
chr3	139394400	139394599
chr3	139922400	139922599
chr3	139922600	139922799
chr3	139923200	139923399
chr3	139923600	139923799
chr3	139923800	139923999
chr3	140017400	140017599
chr3	140017600	140017799
chr3	140229200	140229399
chr3	140660200	140660399
chr3	140660400	140660599
chr3	140660600	140660799
chr3	142585800	142585999
chr3	142586000	142586199
chr3	144578000	144578199
chr3	144578200	144578399
chr3	146498800	146498999
chr3	146499000	146499199
chr3	147114800	147114999
chr3	147115000	147115199
chr3	147652400	147652599
chr3	147652600	147652799
chr3	147652800	147652999
chr3	149087800	149087999
chr3	149088000	149088199
chr3	149292000	149292199
chr3	149292200	149292399
chr3	149292400	149292599
chr3	149753000	149753199
chr3	149753200	149753399
chr3	149815200	149815399
chr3	149815400	149815599
chr3	149824600	149824799
chr3	149824800	149824999
chr3	149825000	149825199
chr3	149848200	149848399
chr3	149848400	149848599
chr3	150524200	150524399
chr3	150524400	150524599
chr3	152374800	152374999
chr3	152375000	152375199
chr3	154145800	154145999
chr3	155081000	155081199
chr3	155081200	155081399
chr3	155081400	155081599
chr3	155462800	155462999
chr3	155463000	155463199
chr3	155463600	155463799
chr3	155463800	155463999
chr3	155572000	155572199
chr3	155572200	155572399
chr3	155572400	155572599
chr3	156174600	156174799
chr3	156174800	156174999
chr3	156181000	156181199
chr3	156467200	156467399
chr3	156783000	156783199
chr3	156783200	156783399
chr3	156847400	156847599
chr3	156847600	156847799
chr3	156847800	156847999
chr3	161391600	161391799
chr3	161391800	161391999
chr3	165113000	165113199
chr3	167813400	167813599
chr3	167813600	167813799
chr3	167813800	167813999
chr3	168530000	168530199
chr3	168530200	168530399
chr3	168720400	168720599
chr3	168720600	168720799
chr3	171854200	171854399
chr3	172325400	172325599
chr3	172325600	172325799
chr3	172325800	172325999
chr3	172572200	172572399
chr3	173950200	173950399
chr3	173950400	173950599
chr3	173950600	173950799
chr3	174130800	174130999
chr3	174131000	174131199
chr3	175890400	175890599
chr3	175910800	175910999
chr3	175911000	175911199
chr3	175937800	175937999
chr3	175938000	175938199
chr3	176223800	176223999
chr3	176224000	176224199
chr3	179244600	179244799
chr3	179244800	179244999
chr3	179322200	179322399
chr3	179322400	179322599
chr3	179322600	179322799
chr3	179322800	179322999
chr3	179600200	179600399
chr3	181428200	181428399
chr3	181433800	181433999
chr3	181434000	181434199
chr3	181473800	181473999
chr3	181474600	181474799
chr3	181474800	181474999
chr3	181658600	181658799
chr3	181684200	181684399
chr3	181857800	181857999
chr3	181858000	181858199
chr3	181860800	181860999
chr3	182103200	182103399
chr3	182218000	182218199
chr3	182218200	182218399
chr3	182218400	182218599
chr3	184276600	184276799
chr3	186250400	186250599
chr3	186992600	186992799
chr3	186992800	186992999
chr3	186993000	186993199
chr3	187707600	187707799
chr3	187707800	187707999
chr3	188016400	188016599
chr3	188016600	188016799
chr3	189022200	189022399
chr3	189022400	189022599
chr3	189022600	189022799
chr3	189524000	189524199
chr3	189524200	189524399
chr3	189759200	189759399
chr3	189759400	189759599
chr3	189804000	189804199
chr3	189804200	189804399
chr3	190271000	190271199
chr3	190271200	190271399
chr3	191715600	191715799
chr3	191715800	191715999
chr3	193107200	193107399
chr3	193530600	193530799
chr3	193530800	193530999
chr3	193570000	193570199
chr3	193570200	193570399
chr3	193587400	193587599
chr3	193587600	193587799
chr3	193930000	193930199
chr3	193930600	193930799
chr3	193930800	193930999
chr3	194004600	194004799
chr3	194004800	194004999
chr3	194012600	194012799
chr3	194012800	194012999
chr3	194014400	194014599
chr3	194014800	194014999
chr3	194471200	194471399
chr3	194471400	194471599
chr3	194840200	194840399
chr3	194840400	194840599
chr3	194840600	194840799
chr3	194916000	194916199
chr3	194916200	194916399
chr3	195269800	195269999
chr3	195270000	195270199
chr3	195270200	195270399
chr3	195533200	195533399
chr3	195533400	195533599
chr3	195616600	195616799
chr3	195616800	195616999
chr3	195641800	195641999
chr3	195642000	195642199
chr3	196260000	196260199
chr3	196260200	196260399
chr3	196260400	196260599
chr3	197307000	197307199
chr3	197307200	197307399
chr4	779200	779399
chr4	2073600	2073799
chr4	2073800	2073999
chr4	2780400	2780599
chr4	3482600	3482799
chr4	3482800	3482999
chr4	3483000	3483199
chr4	3864200	3864399
chr4	3864400	3864599
chr4	3864600	3864799
chr4	4765200	4765399
chr4	4793200	4793399
chr4	6465000	6465199
chr4	6465200	6465399
chr4	6964000	6964199
chr4	6964200	6964399
chr4	7941400	7941599
chr4	7941600	7941799
chr4	7941800	7941999
chr4	10497800	10497999
chr4	10498000	10498199
chr4	11823400	11823599
chr4	12052000	12052199
chr4	14086200	14086399
chr4	14086400	14086599
chr4	15163800	15163999
chr4	19431400	19431599
chr4	19431600	19431799
chr4	20591200	20591399
chr4	23163400	23163599
chr4	23163600	23163799
chr4	25587600	25587799
chr4	25587800	25587999
chr4	25892800	25892999
chr4	25995000	25995199
chr4	25995200	25995399
chr4	27125000	27125199
chr4	27125200	27125399
chr4	27125400	27125599
chr4	28684600	28684799
chr4	29003800	29003999
chr4	29004000	29004199
chr4	32135400	32135599
chr4	35303000	35303199
chr4	35303200	35303399
chr4	37542200	37542399
chr4	38130600	38130799
chr4	38130800	38130999
chr4	38514400	38514599
chr4	38514600	38514799
chr4	39639600	39639799
chr4	39639800	39639999
chr4	40720800	40720999
chr4	41329800	41329999
chr4	41434800	41434999
chr4	41435000	41435199
chr4	41435200	41435399
chr4	41614400	41614599
chr4	41614600	41614799
chr4	41614800	41614999
chr4	41622800	41622999
chr4	41798400	41798599
chr4	41798600	41798799
chr4	41936800	41936999
chr4	41937000	41937199
chr4	42296200	42296399
chr4	42296400	42296599
chr4	42296600	42296799
chr4	42296800	42296999
chr4	44058600	44058799
chr4	44058800	44058999
chr4	44059000	44059199
chr4	44059200	44059399
chr4	54386400	54386599
chr4	54881800	54881999
chr4	54882000	54882199
chr4	54975400	54975599
chr4	54975600	54975799
chr4	54975800	54975999
chr4	55101000	55101199
chr4	55887400	55887599
chr4	55887600	55887799
chr4	55999000	55999199
chr4	55999200	55999399
chr4	56230800	56230999
chr4	56231000	56231199
chr4	56719600	56719799
chr4	56719800	56719999
chr4	57076800	57076999
chr4	57291800	57291999
chr4	57411000	57411199
chr4	57411200	57411399
chr4	57710800	57710999
chr4	57711000	57711199
chr4	57711200	57711399
chr4	57711400	57711599
chr4	57773400	57773599
chr4	57773600	57773799
chr4	57773800	57773999
chr4	57944800	57944999
chr4	57945000	57945199
chr4	62777000	62777199
chr4	62777200	62777399
chr4	69239400	69239599
chr4	74318800	74318999
chr4	74319000	74319199
chr4	74850800	74850999
chr4	74851000	74851199
chr4	74851200	74851399
chr4	76630400	76630599
chr4	76630600	76630799
chr4	77507200	77507399
chr4	77507400	77507599
chr4	77610200	77610399
chr4	77610400	77610599
chr4	77610600	77610799
chr4	78079000	78079199
chr4	78079200	78079399
chr4	78079400	78079599
chr4	78098400	78098599
chr4	78098600	78098799
chr4	79014000	79014199
chr4	79014200	79014399
chr4	79143600	79143799
chr4	79143800	79143999
chr4	79643000	79643199
chr4	79643200	79643399
chr4	81417000	81417199
chr4	81417200	81417399
chr4	82374200	82374399
chr4	83350400	83350599
chr4	83350600	83350799
chr4	83350800	83350999
chr4	83351400	83351599
chr4	83351600	83351799
chr4	84282800	84282999
chr4	84283000	84283199
chr4	84283200	84283399
chr4	85258200	85258399
chr4	85258400	85258599
chr4	85300200	85300399
chr4	85300400	85300599
chr4	85791600	85791799
chr4	85791800	85791999
chr4	88312400	88312599
chr4	88601000	88601199
chr4	88601200	88601399
chr4	88787400	88787599
chr4	89660200	89660399
chr4	91754800	91754999
chr4	91755000	91755199
chr4	93226800	93226999
chr4	93354600	93354799
chr4	93354800	93354999
chr4	93441600	93441799
chr4	93441800	93441999
chr4	93442000	93442199
chr4	94329200	94329399
chr4	94701000	94701199
chr4	94748600	94748799
chr4	95086400	95086599
chr4	95086600	95086799
chr4	95128800	95128999
chr4	95129000	95129199
chr4	95129200	95129399
chr4	96759400	96759599
chr4	96759600	96759799
chr4	97148800	97148999
chr4	99583800	99583999
chr4	99584000	99584199
chr4	99584200	99584399
chr4	101022200	101022399
chr4	101022400	101022599
chr4	101732200	101732399
chr4	101732400	101732599
chr4	101953000	101953199
chr4	101953200	101953399
chr4	102036000	102036199
chr4	102036200	102036399
chr4	102036400	102036599
chr4	103240800	103240999
chr4	103241000	103241199
chr4	104350400	104350599
chr4	104350600	104350799
chr4	105837000	105837199
chr4	105837200	105837399
chr4	106476400	106476599
chr4	106476600	106476799
chr4	109056600	109056799
chr4	109056800	109056999
chr4	109852800	109852999
chr4	111332600	111332799
chr4	111332800	111332999
chr4	111333000	111333199
chr4	111537000	111537199
chr4	111537400	111537599
chr4	113442800	113442999
chr4	113680400	113680599
chr4	113680600	113680799
chr4	113985400	113985599
chr4	113985600	113985799
chr4	114213800	114213999
chr4	114214000	114214199
chr4	115416800	115416999
chr4	115417000	115417199
chr4	121932200	121932399
chr4	121932400	121932599
chr4	122383800	122383999
chr4	122384000	122384199
chr4	122633000	122633199
chr4	122633200	122633399
chr4	122670400	122670599
chr4	122670600	122670799
chr4	123021600	123021799
chr4	123021800	123021999
chr4	123749600	123749799
chr4	123844000	123844199
chr4	123844200	123844399
chr4	124225200	124225399
chr4	124225400	124225599
chr4	124225600	124225799
chr4	124339400	124339599
chr4	124339600	124339799
chr4	124339800	124339999
chr4	124365600	124365799
chr4	124426800	124426999
chr4	124427000	124427199
chr4	125380800	125380999
chr4	125557800	125557999
chr4	125558000	125558199
chr4	126278800	126278999
chr4	126279000	126279199
chr4	128526200	128526399
chr4	129558000	129558199
chr4	129558200	129558399
chr4	129604200	129604399
chr4	129604400	129604599
chr4	129752600	129752799
chr4	129752800	129752999
chr4	129753000	129753199
chr4	130947400	130947599
chr4	130947600	130947799
chr4	134917600	134917799
chr4	134917800	134917999
chr4	137028000	137028199
chr4	137203000	137203199
chr4	138464400	138464599
chr4	138464600	138464799
chr4	138957000	138957199
chr4	138957200	138957399
chr4	139144400	139144599
chr4	139144600	139144799
chr4	139319600	139319799
chr4	139319800	139319999
chr4	139581000	139581199
chr4	139581200	139581399
chr4	139581400	139581599
chr4	139645800	139645999
chr4	140099400	140099599
chr4	140099600	140099799
chr4	141013600	141013799
chr4	141013800	141013999
chr4	141158800	141158999
chr4	141159000	141159199
chr4	141159200	141159399
chr4	143010000	143010199
chr4	143010200	143010399
chr4	145570800	145570999
chr4	145571000	145571199
chr4	149803400	149803599
chr4	149803600	149803799
chr4	151705400	151705599
chr4	151705600	151705799
chr4	152206000	152206199
chr4	152206200	152206399
chr4	152245600	152245799
chr4	152878200	152878399
chr4	152878400	152878599
chr4	152913800	152913999
chr4	152914000	152914199
chr4	154711200	154711399
chr4	154711400	154711599
chr4	154711600	154711799
chr4	156348200	156348399
chr4	156348400	156348599
chr4	157295200	157295399
chr4	159182800	159182999
chr4	159592000	159592199
chr4	159592200	159592399
chr4	159937800	159937999
chr4	160304400	160304599
chr4	160304600	160304799
chr4	160424400	160424599
chr4	160424600	160424799
chr4	160461600	160461799
chr4	160461800	160461999
chr4	165304400	165304599
chr4	165304600	165304799
chr4	165720600	165720799
chr4	165720800	165720999
chr4	169093200	169093399
chr4	169706200	169706399
chr4	169706400	169706599
chr4	169762200	169762399
chr4	169770200	169770399
chr4	169770400	169770599
chr4	171031400	171031599
chr4	171031600	171031799
chr4	182088000	182088199
chr4	182088200	182088399
chr4	183338000	183338199
chr4	183477000	183477199
chr4	183477200	183477399
chr4	183481600	183481799
chr4	183481800	183481999
chr4	184458800	184458999
chr4	184459000	184459199
chr4	184695000	184695199
chr4	184826600	184826799
chr4	184826800	184826999
chr4	184883000	184883199
chr4	185088800	185088999
chr4	185089000	185089199
chr4	185538000	185538199
chr4	185538200	185538399
chr4	185729600	185729799
chr4	186239800	186239999
chr4	186240000	186240199
chr4	187169800	187169999
chr4	187170000	187170199
chr4	187266400	187266599
chr4	187609200	187609399
chr4	187609400	187609599
chr4	187609600	187609799
chr4	187609800	187609999
chr4	187622400	187622599
chr4	187622600	187622799
chr4	187622800	187622999
chr4	187645200	187645399
chr4	187645400	187645599
[truncated: 4,932 more rows]
