# Supplementary material for: Genome-wide prediction of DNase I hypersensitivity using gene expression
Source: Nat Commun. 2017 Oct 19;8:1038. doi: 10.1038/s41467-017-01188-x (PMC5715040; doi:10.1038/s41467-017-01188-x)
Supplement: Supplementary file 8 — Supplementary Data 5 [file 41467_2017_1188_MOESM8_ESM.xlsx]

## Sheet: MEF2A_analysis_DHS
Supplementary Data 5. List of DHSs for the analysis of MEF2A activity using PDDB.
Chromosome	Start	End
chr1	1760000	1760199
chr1	8689800	8689999
chr1	8707600	8707799
chr1	9136400	9136599
chr1	9136600	9136799
chr1	9715200	9715399
chr1	9715400	9715599
chr1	10127200	10127399
chr1	12139200	12139399
chr1	14013800	14013999
chr1	14847200	14847399
chr1	16170400	16170599
chr1	20407400	20407599
chr1	20407800	20407999
chr1	27953000	27953199
chr1	28355600	28355799
chr1	28402600	28402799
chr1	28571400	28571599
chr1	31238000	31238199
chr1	31238200	31238399
chr1	32378600	32378799
chr1	33284600	33284799
chr1	33284800	33284999
chr1	33926600	33926799
chr1	38941000	38941199
chr1	40242000	40242199
chr1	40469000	40469199
chr1	42216800	42216999
chr1	42217000	42217199
chr1	42217200	42217399
chr1	42724000	42724199
chr1	45859600	45859799
chr1	45859800	45859999
chr1	51712800	51712999
chr1	52995400	52995599
chr1	53712200	53712399
chr1	59473400	59473599
chr1	59473800	59473999
chr1	61364800	61364999
chr1	68644400	68644599
chr1	68644800	68644999
chr1	81358800	81358999
chr1	84622200	84622399
chr1	85271200	85271399
chr1	85271400	85271599
chr1	85498800	85498999
chr1	90621800	90621999
chr1	92256000	92256199
chr1	94502400	94502599
chr1	97927400	97927599
chr1	101901600	101901799
chr1	101901800	101901999
chr1	101903800	101903999
chr1	105530000	105530199
chr1	107993600	107993799
chr1	107993800	107993999
chr1	108477200	108477399
chr1	109934400	109934599
chr1	110359000	110359199
chr1	112143600	112143799
chr1	117171200	117171399
chr1	119752600	119752799
chr1	119752800	119752999
chr1	121200600	121200799
chr1	153798400	153798599
chr1	154718000	154718199
chr1	154764000	154764199
chr1	154832800	154832999
chr1	156635000	156635199
chr1	157776200	157776399
chr1	157776400	157776599
chr1	159209600	159209799
chr1	160594200	160594399
chr1	160594400	160594599
chr1	160765800	160765999
chr1	160766000	160766199
chr1	161066000	161066199
chr1	167891400	167891599
chr1	168479000	168479199
chr1	168479200	168479399
chr1	173191400	173191599
chr1	173191600	173191799
chr1	173300600	173300799
chr1	173324600	173324799
chr1	173379600	173379799
chr1	174811000	174811199
chr1	175111000	175111199
chr1	175111200	175111399
chr1	178575400	178575599
chr1	181100400	181100599
chr1	181100600	181100799
chr1	182592000	182592199
chr1	182646600	182646799
chr1	182646800	182646999
chr1	186834600	186834799
chr1	192574200	192574399
chr1	192609200	192609399
chr1	198519000	198519199
chr1	198519200	198519399
chr1	199050800	199050999
chr1	199051000	199051199
chr1	199120800	199120999
chr1	199121000	199121199
chr1	200417200	200417399
chr1	200417400	200417599
chr1	200417600	200417799
chr1	206097800	206097999
chr1	206603800	206603999
chr1	206965200	206965399
chr1	207103800	207103999
chr1	207104000	207104199
chr1	211700400	211700599
chr1	211755400	211755599
chr1	211913200	211913399
chr1	212108600	212108799
chr1	212108800	212108999
chr1	212109000	212109199
chr1	212672000	212672199
chr1	213131400	213131599
chr1	213131600	213131799
chr1	213131800	213131999
chr1	220393200	220393399
chr1	220393400	220393599
chr1	221135400	221135599
chr1	221135600	221135799
chr1	221219400	221219599
chr1	221951000	221951199
chr1	221951200	221951399
chr1	221951400	221951599
chr1	224927800	224927999
chr1	224928000	224928199
chr1	226544000	226544199
chr1	226899600	226899799
chr1	226899800	226899999
chr1	227183400	227183599
chr1	230286200	230286399
chr1	230348400	230348599
chr1	230348600	230348799
chr1	234446200	234446399
chr1	234972800	234972999
chr1	236448400	236448599
chr1	242152400	242152599
chr1	245108600	245108799
chr1	245108800	245108999
chr1	246280400	246280599
chr1	249116800	249116999
chr2	8518600	8518799
chr2	8715600	8715799
chr2	9678400	9678599
chr2	10932400	10932599
chr2	16196000	16196199
chr2	16894400	16894599
chr2	17484400	17484599
chr2	17484600	17484799
chr2	23602000	23602199
chr2	23602200	23602399
chr2	24925600	24925799
chr2	24925800	24925999
chr2	25721000	25721199
chr2	25721200	25721399
chr2	29946400	29946599
chr2	37325800	37325999
chr2	38161800	38161999
chr2	38487800	38487999
chr2	38936800	38936999
chr2	42255800	42255999
chr2	42451200	42451399
chr2	43135800	43135999
chr2	44334600	44334799
chr2	45918200	45918399
chr2	45918400	45918599
chr2	47537600	47537799
chr2	48675400	48675599
chr2	54172800	54172999
chr2	58120000	58120199
chr2	58120200	58120399
chr2	60580800	60580999
chr2	60581000	60581199
chr2	60581200	60581399
chr2	61064400	61064599
chr2	62289000	62289199
chr2	62356800	62356999
chr2	64555600	64555799
chr2	65159800	65159999
chr2	65160000	65160199
chr2	65160200	65160399
chr2	65617200	65617399
chr2	65617400	65617599
chr2	68614600	68614799
chr2	68614800	68614999
chr2	68615000	68615199
chr2	69001800	69001999
chr2	69002000	69002199
chr2	69390400	69390599
chr2	69612600	69612799
chr2	74260000	74260199
chr2	74307000	74307199
chr2	74307200	74307399
chr2	80691400	80691599
chr2	80691600	80691799
chr2	81058200	81058399
chr2	88906200	88906399
chr2	89184800	89184999
chr2	96829600	96829799
chr2	96829800	96829999
chr2	97438800	97438999
chr2	100392000	100392199
chr2	100392200	100392399
chr2	102239200	102239399
chr2	102239400	102239599
chr2	102509000	102509199
chr2	103003400	103003599
chr2	109393000	109393199
chr2	109765800	109765999
chr2	111996800	111996999
chr2	113645800	113645999
chr2	114189400	114189599
chr2	122357600	122357799
chr2	123439400	123439599
chr2	132256200	132256399
chr2	132256400	132256599
chr2	135020400	135020599
chr2	135040800	135040999
chr2	139280200	139280399
chr2	145188200	145188399
chr2	148386400	148386599
chr2	148386600	148386799
chr2	148397400	148397599
chr2	148397600	148397799
chr2	149877800	149877999
chr2	149878000	149878199
chr2	151429400	151429599
chr2	151429600	151429799
chr2	152927800	152927999
chr2	153421400	153421599
chr2	154400400	154400599
chr2	156002200	156002399
chr2	156002400	156002599
chr2	158297400	158297599
chr2	158326200	158326399
chr2	158327000	158327199
chr2	169567600	169567799
chr2	169939600	169939799
chr2	171017200	171017399
chr2	172176600	172176799
chr2	172176800	172176999
chr2	172388400	172388599
chr2	172512200	172512399
chr2	172876600	172876799
chr2	174901600	174901799
chr2	175618000	175618199
chr2	176019200	176019399
chr2	178034600	178034799
chr2	179313800	179313999
chr2	179363000	179363199
chr2	182133200	182133399
chr2	183927800	183927999
chr2	184869400	184869599
chr2	184869600	184869799
chr2	185309000	185309199
chr2	185309200	185309399
chr2	187504800	187504999
chr2	192482400	192482599
chr2	192482600	192482799
chr2	192869400	192869599
chr2	196515200	196515399
chr2	196515400	196515599
chr2	197139400	197139599
chr2	198869600	198869799
chr2	198869800	198869999
chr2	204463000	204463199
chr2	204463200	204463399
chr2	204571200	204571399
chr2	210390600	210390799
chr2	212068800	212068999
chr2	213588200	213588399
chr2	214022000	214022199
chr2	214022200	214022399
chr2	214031000	214031199
chr2	215602000	215602199
chr2	215602200	215602399
chr2	215612800	215612999
chr2	216705400	216705599
chr2	216705600	216705799
chr2	217088000	217088199
chr2	217950600	217950799
chr2	217950800	217950999
chr2	217951000	217951199
chr2	227169000	227169199
chr2	227169200	227169399
chr2	227773800	227773999
chr2	228276000	228276199
chr2	228276400	228276599
chr2	231839200	231839399
chr2	232878400	232878599
chr2	232878600	232878799
chr2	232878800	232878999
chr2	234151400	234151599
chr2	237967800	237967999
chr2	237968000	237968199
chr2	240303400	240303599
chr3	3070000	3070199
chr3	6685800	6685999
chr3	8700400	8700599
chr3	10273800	10273999
chr3	10274000	10274199
chr3	12602400	12602599
chr3	12685400	12685599
chr3	14730000	14730199
chr3	14730200	14730399
chr3	15426400	15426599
chr3	16412400	16412599
chr3	16412600	16412799
chr3	16953800	16953999
chr3	16954000	16954199
chr3	16954200	16954399
chr3	17221400	17221599
chr3	17615000	17615199
chr3	19581400	19581599
chr3	19581600	19581799
chr3	19686600	19686799
chr3	23871000	23871199
chr3	23871200	23871399
chr3	23991600	23991799
chr3	25823000	25823199
chr3	25823200	25823399
chr3	25823400	25823599
chr3	30681400	30681599
chr3	30681600	30681799
chr3	37156200	37156399
chr3	37156400	37156599
chr3	39234200	39234399
chr3	39336800	39336999
chr3	39337000	39337199
chr3	39430400	39430599
chr3	39430600	39430799
chr3	40226600	40226799
chr3	40229400	40229599
chr3	40229600	40229799
chr3	40378600	40378799
chr3	42237400	42237599
chr3	42237600	42237799
chr3	45609200	45609399
chr3	45609400	45609599
chr3	46363000	46363199
chr3	46391200	46391399
chr3	46391400	46391599
chr3	46580800	46580999
chr3	52236800	52236999
chr3	52738200	52738399
chr3	52741600	52741799
chr3	52741800	52741999
chr3	52744600	52744799
chr3	52914600	52914799
chr3	55759000	55759199
chr3	59437400	59437599
chr3	60351200	60351399
chr3	66519800	66519999
chr3	67050600	67050799
chr3	71136800	71136999
chr3	71137000	71137199
chr3	71441600	71441799
chr3	72213000	72213199
chr3	72213200	72213399
chr3	73533800	73533999
chr3	73534000	73534199
chr3	81838000	81838199
chr3	98480600	98480799
chr3	99345200	99345399
chr3	101757200	101757399
chr3	101757400	101757599
chr3	107843000	107843199
chr3	107843200	107843399
chr3	108011800	108011999
chr3	108012000	108012199
chr3	108107400	108107599
chr3	108107600	108107799
chr3	108247600	108247799
chr3	108247800	108247999
chr3	111839400	111839599
chr3	111847800	111847999
chr3	112085400	112085599
chr3	112085600	112085799
chr3	112179400	112179599
chr3	112179600	112179799
chr3	112627200	112627399
chr3	118204600	118204799
chr3	119269400	119269599
chr3	119771200	119771399
chr3	121823600	121823799
chr3	121823800	121823999
chr3	124091600	124091799
chr3	124950800	124950999
chr3	124951000	124951199
chr3	126939400	126939599
chr3	127470800	127470999
chr3	130498000	130498199
chr3	130635800	130635999
chr3	131407400	131407599
chr3	132167600	132167799
chr3	132857000	132857199
chr3	133194600	133194799
chr3	133196400	133196599
chr3	134013000	134013199
chr3	134013400	134013599
chr3	134206400	134206599
chr3	141098200	141098399
chr3	141098400	141098599
chr3	141098600	141098799
chr3	149099800	149099999
chr3	149100000	149100199
chr3	152050400	152050599
chr3	152209800	152209999
chr3	156382800	156382999
chr3	159902400	159902599
chr3	159902600	159902799
chr3	167468200	167468399
chr3	169658200	169658399
chr3	169658400	169658599
chr3	169774600	169774799
chr3	169774800	169774999
chr3	170146800	170146999
chr3	170907200	170907399
chr3	170907400	170907599
chr3	177095800	177095999
chr3	177096000	177096199
chr3	177096200	177096399
chr3	178232000	178232199
chr3	178387000	178387199
chr3	179571000	179571199
chr3	181639000	181639199
chr3	181639200	181639399
chr3	183234200	183234399
chr3	185300800	185300999
chr3	185870800	185870999
chr3	186759800	186759999
chr3	186762200	186762399
chr3	189006400	189006599
chr3	189006600	189006799
chr3	189304800	189304999
chr3	189305000	189305199
chr3	189305200	189305399
chr3	189901000	189901199
chr3	190965800	190965999
chr3	190966000	190966199
chr3	190971000	190971199
chr3	190987000	190987199
chr3	190987200	190987399
chr3	191760000	191760199
chr3	191760200	191760399
chr3	195823200	195823399
chr3	195823400	195823599
chr3	195842400	195842599
chr3	195844800	195844999
chr3	195913800	195913999
chr3	197121000	197121199
chr3	197461600	197461799
chr3	197461800	197461999
chr3	197525800	197525999
chr3	197588200	197588399
chr4	2698000	2698199
chr4	2698200	2698399
chr4	2698400	2698599
chr4	2789000	2789199
chr4	2789200	2789399
chr4	3081400	3081599
chr4	3081600	3081799
chr4	7784600	7784799
chr4	7833000	7833199
chr4	7833200	7833399
chr4	10673000	10673199
chr4	10673200	10673399
chr4	10705800	10705999
chr4	14784600	14784799
chr4	14784800	14784999
chr4	22597600	22597799
chr4	24591200	24591399
chr4	30431600	30431799
chr4	36322200	36322399
chr4	37966800	37966999
chr4	38078000	38078199
chr4	38505400	38505599
chr4	38505600	38505799
chr4	38782800	38782999
chr4	40538200	40538399
chr4	40994000	40994199
chr4	47826800	47826999
chr4	47827000	47827199
chr4	48038400	48038599
chr4	48038600	48038799
chr4	48038800	48038999
chr4	48039000	48039199
chr4	68441000	68441199
chr4	71620200	71620399
chr4	71620400	71620599
chr4	72127400	72127599
chr4	76640400	76640599
chr4	77776200	77776399
chr4	82483200	82483399
chr4	82483400	82483599
chr4	83827600	83827799
chr4	84953600	84953799
chr4	100776800	100776999
chr4	100777000	100777199
chr4	101744400	101744599
chr4	101744600	101744799
chr4	103448800	103448999
chr4	103464400	103464599
chr4	105892200	105892399
chr4	108957400	108957599
chr4	112190000	112190199
chr4	123463800	123463999
chr4	132987200	132987399
chr4	144298800	144298999
chr4	144299000	144299199
chr4	147020200	147020399
chr4	147053800	147053999
chr4	147190400	147190599
chr4	147190600	147190799
chr4	148468600	148468799
chr4	152935400	152935599
chr4	152935600	152935799
chr4	154360400	154360599
chr4	154360600	154360799
chr4	162477000	162477199
chr4	167760800	167760999
chr4	167761000	167761199
chr4	171619400	171619599
chr4	171619600	171619799
chr4	180051400	180051599
chr4	183413600	183413799
chr4	184659400	184659599
chr4	185427800	185427999
chr4	186401000	186401199
chr5	191400	191599
chr5	1316000	1316199
chr5	1498000	1498199
chr5	1498200	1498399
chr5	1499200	1499399
chr5	1499400	1499599
chr5	1792800	1792999
chr5	6484000	6484199
chr5	6484200	6484399
chr5	6652200	6652399
chr5	9654000	9654199
chr5	9654200	9654399
chr5	10562600	10562799
chr5	14287200	14287399
chr5	32573000	32573199
chr5	32573200	32573399
chr5	32573400	32573599
chr5	32578600	32578799
chr5	32589600	32589799
chr5	33676000	33676199
chr5	33676200	33676399
chr5	33848600	33848799
chr5	33848800	33848999
chr5	35212200	35212399
chr5	35212400	35212599
chr5	35212600	35212799
chr5	40490800	40490999
chr5	40503000	40503199
chr5	40579200	40579399
chr5	40579400	40579599
chr5	42022000	42022199
chr5	42022200	42022399
chr5	43245000	43245199
chr5	43245200	43245399
chr5	49843200	49843399
chr5	58474400	58474599
chr5	58981600	58981799
chr5	59628400	59628599
chr5	59628600	59628799
chr5	59818000	59818199
chr5	59837200	59837399
chr5	60624000	60624199
chr5	61581200	61581399
chr5	61581400	61581599
chr5	65914000	65914199
chr5	66712000	66712199
chr5	66712200	66712399
chr5	67103400	67103599
chr5	67103600	67103799
chr5	68007600	68007799
chr5	68671000	68671199
chr5	71590400	71590599
chr5	71597400	71597599
chr5	71597600	71597799
chr5	73194800	73194999
chr5	73195000	73195199
chr5	73874600	73874799
chr5	74344600	74344799
chr5	75143200	75143399
chr5	75143400	75143599
chr5	75143600	75143799
chr5	76017000	76017199
chr5	77405600	77405799
chr5	77405800	77405999
chr5	77869200	77869399
chr5	77869400	77869599
chr5	78993600	78993799
chr5	80161000	80161199
chr5	82181400	82181599
chr5	82181600	82181799
chr5	88567200	88567399
chr5	88567400	88567599
chr5	88597400	88597599
chr5	88597600	88597799
chr5	88598400	88598599
chr5	90569000	90569199
chr5	91863400	91863599
chr5	92900000	92900199
chr5	95144400	95144599
chr5	95144600	95144799
chr5	96232600	96232799
chr5	98363200	98363399
chr5	98363400	98363599
chr5	98390800	98390999
chr5	100240000	100240199
chr5	100240200	100240399
chr5	102294600	102294799
chr5	102294800	102294999
chr5	102295000	102295199
chr5	102760000	102760199
chr5	102760200	102760399
chr5	106016200	106016399
chr5	107148200	107148399
chr5	107148400	107148599
chr5	109031000	109031199
chr5	109031200	109031399
chr5	109031400	109031599
chr5	110566000	110566199
chr5	110566200	110566399
chr5	111482000	111482199
chr5	111482200	111482399
chr5	116102200	116102399
chr5	117335800	117335999
chr5	121799000	121799199
chr5	123746400	123746599
chr5	123863200	123863399
chr5	123863400	123863599
chr5	126097200	126097399
chr5	131975400	131975599
chr5	131975600	131975799
chr5	131999800	131999999
chr5	132000000	132000199
chr5	132121200	132121399
chr5	133271000	133271199
chr5	135820600	135820799
chr5	135820800	135820999
chr5	137183600	137183799
chr5	138956600	138956799
chr5	138956800	138956999
chr5	138973400	138973599
chr5	139721800	139721999
chr5	139722000	139722199
chr5	142436400	142436599
chr5	142602200	142602399
chr5	142602400	142602599
chr5	142985000	142985199
chr5	146783800	146783999
chr5	148185600	148185799
chr5	148185800	148185999
chr5	149184600	149184799
chr5	149184800	149184999
chr5	149937000	149937199
chr5	150513800	150513999
chr5	151282800	151282999
chr5	156599200	156599399
chr5	156599400	156599599
chr5	156599600	156599799
chr5	156646800	156646999
chr5	156647000	156647199
chr5	158458600	158458799
chr5	158458800	158458999
chr5	158760600	158760799
chr5	158883600	158883799
chr5	160226200	160226399
chr5	160226400	160226599
chr5	160729600	160729799
chr5	160729800	160729999
chr5	160738200	160738399
chr5	160738400	160738599
chr5	169084200	169084399
chr5	169130000	169130199
chr5	169206000	169206199
chr5	169206200	169206399
chr5	169704200	169704399
chr5	169766000	169766199
chr5	171388400	171388599
chr5	171405000	171405199
chr5	171405200	171405399
chr5	171405600	171405799
chr5	171742800	171742999
chr5	171743000	171743199
chr5	171747200	171747399
chr5	172333600	172333799
chr5	172462600	172462799
chr5	173700400	173700599
chr5	173700600	173700799
chr6	305400	305599
chr6	305600	305799
chr6	319800	319999
chr6	332200	332399
chr6	336800	336999
chr6	364600	364799
chr6	364800	364999
chr6	399800	399999
chr6	400000	400199
chr6	1470400	1470599
chr6	1482600	1482799
chr6	1482800	1482999
chr6	1740000	1740199
chr6	1740200	1740399
chr6	2158000	2158199
chr6	4802800	4802999
chr6	4803000	4803199
chr6	5174400	5174599
chr6	5174800	5174999
chr6	6396000	6396199
chr6	6396200	6396399
chr6	6588000	6588199
chr6	6588200	6588399
chr6	6588400	6588599
chr6	6589200	6589399
chr6	6589400	6589599
chr6	6610600	6610799
chr6	6610800	6610999
chr6	7074000	7074199
chr6	7074200	7074399
chr6	7074400	7074599
chr6	7649800	7649999
chr6	10839200	10839399
chr6	10839400	10839599
chr6	11362800	11362999
chr6	11382400	11382599
chr6	11382600	11382799
chr6	11723000	11723199
chr6	11723400	11723599
chr6	11834400	11834599
chr6	11834600	11834799
chr6	11834800	11834999
chr6	12363800	12363999
chr6	12364000	12364199
chr6	12608800	12608999
chr6	12609000	12609199
chr6	13217800	13217999
chr6	13259600	13259799
chr6	13259800	13259999
chr6	14122200	14122399
chr6	14122400	14122599
chr6	15254600	15254799
chr6	15358200	15358399
chr6	15359600	15359799
chr6	15409200	15409399
chr6	16078400	16078599
chr6	16473400	16473599
chr6	16473600	16473799
chr6	16670800	16670999
chr6	16731800	16731999
chr6	16836800	16836999
chr6	20565000	20565199
chr6	24004400	24004599
chr6	24004600	24004799
chr6	24862200	24862399
chr6	24862400	24862599
chr6	24937000	24937199
chr6	25007600	25007799
chr6	25405000	25405199
chr6	25405400	25405599
chr6	26358800	26358999
chr6	32054400	32054599
chr6	34283600	34283799
chr6	34607400	34607599
chr6	34624400	34624599
chr6	36082800	36082999
chr6	36083000	36083199
chr6	36972400	36972599
chr6	37117600	37117799
chr6	38275800	38275999
chr6	46188400	46188599
chr6	46188600	46188799
chr6	47130600	47130799
chr6	47407000	47407199
chr6	52045600	52045799
chr6	52532400	52532599
chr6	56673600	56673799
chr6	64214600	64214799
chr6	64263200	64263399
chr6	64263400	64263599
chr6	68804000	68804199
chr6	70295200	70295399
chr6	70295400	70295599
chr6	70591600	70591799
chr6	70591800	70591999
chr6	73399400	73399599
chr6	74270800	74270999
chr6	74438400	74438599
chr6	74438600	74438799
chr6	83128800	83128999
chr6	83129000	83129199
chr6	88615000	88615199
chr6	88615200	88615399
chr6	91183400	91183599
chr6	91183600	91183799
chr6	102327800	102327999
chr6	106008800	106008999
chr6	106228200	106228399
chr6	106630600	106630799
chr6	106971800	106971999
chr6	110142000	110142199
chr6	110423600	110423799
chr6	112072400	112072599
chr6	112072600	112072799
chr6	116340600	116340799
chr6	116408400	116408599
chr6	130436200	130436399
chr6	130436400	130436599
chr6	132320800	132320999
chr6	134521000	134521199
chr6	135191800	135191999
chr6	135192000	135192199
chr6	135324200	135324399
chr6	135435400	135435599
chr6	135435600	135435799
chr6	137418400	137418599
chr6	138248800	138248999
chr6	138732400	138732599
chr6	139191600	139191799
chr6	139351800	139351999
chr6	139901800	139901999
chr6	139922000	139922199
chr6	139922200	139922399
chr6	140224800	140224999
chr6	140225000	140225199
chr6	140893200	140893399
chr6	143178000	143178199
chr6	143178200	143178399
chr6	145671200	145671399
chr6	145671400	145671599
chr6	148998600	148998799
chr6	148998800	148998999
chr6	149433000	149433199
chr6	149811200	149811399
chr6	150076600	150076799
chr6	154579400	154579599
chr6	154583200	154583399
chr6	155475400	155475599
chr6	155479200	155479399
chr6	157019400	157019599
chr6	157019600	157019799
chr6	157019800	157019999
chr6	157748200	157748399
chr6	157978400	157978599
chr6	157978600	157978799
chr6	157992400	157992599
chr6	159505400	159505599
chr6	159505600	159505799
chr6	159505800	159505999
chr6	159888800	159888999
chr6	159889000	159889199
chr6	164530000	164530199
chr7	633000	633199
chr7	633200	633399
chr7	969800	969999
chr7	2934200	2934399
chr7	2934400	2934599
chr7	5258400	5258599
chr7	5270800	5270999
chr7	7778800	7778999
chr7	7855800	7855999
chr7	7960400	7960599
chr7	8155400	8155599
chr7	8155600	8155799
chr7	13097400	13097599
chr7	17729600	17729799
chr7	17729800	17729999
chr7	18546000	18546199
chr7	20050600	20050799
chr7	20104800	20104999
chr7	20330400	20330599
chr7	20478200	20478399
chr7	20478400	20478599
chr7	20478600	20478799
chr7	22425000	22425199
chr7	22624000	22624199
chr7	23041400	23041599
chr7	24636600	24636799
chr7	24636800	24636999
chr7	25127600	25127799
chr7	26004200	26004399
chr7	26004400	26004599
chr7	26008200	26008399
chr7	26008400	26008599
chr7	28191600	28191799
chr7	28191800	28191999
chr7	28194600	28194799
chr7	28661000	28661199
chr7	28661200	28661399
chr7	28663000	28663199
chr7	28855400	28855599
chr7	28855600	28855799
chr7	28855800	28855999
chr7	32077400	32077599
chr7	35768600	35768799
chr7	43354000	43354199
chr7	43354200	43354399
chr7	44500200	44500399
chr7	46331200	46331399
chr7	46331400	46331599
chr7	47521600	47521799
chr7	47522000	47522199
chr7	48338400	48338599
chr7	50321200	50321399
chr7	50321400	50321599
chr7	69126400	69126599
chr7	73632000	73632199
chr7	73632200	73632399
chr7	75341400	75341599
chr7	75341600	75341799
chr7	77453600	77453799
chr7	80267800	80267999
chr7	83242600	83242799
chr7	83965600	83965799
chr7	83965800	83965999
chr7	86415000	86415199
chr7	86759200	86759399
chr7	90567800	90567999
chr7	92261400	92261599
chr7	92350400	92350599
chr7	92408200	92408399
chr7	92442800	92442999
chr7	101576800	101576999
chr7	101577000	101577199
chr7	102049000	102049199
chr7	105926600	105926799
chr7	105926800	105926999
chr7	106125600	106125799
chr7	106505000	106505199
chr7	107910800	107910999
chr7	107911000	107911199
chr7	108126800	108126999
chr7	108127000	108127199
chr7	108263600	108263799
chr7	114869800	114869999
chr7	114870000	114870199
chr7	115790800	115790999
chr7	116663400	116663599
chr7	117064200	117064399
chr7	120041200	120041399
chr7	120042400	120042599
chr7	120042600	120042799
chr7	120478400	120478599
chr7	120820600	120820799
chr7	121012600	121012799
chr7	123897800	123897999
chr7	126299200	126299399
chr7	126299400	126299599
chr7	132738200	132738399
chr7	137666600	137666799
chr7	138293200	138293399
chr7	139180000	139180199
chr7	141660400	141660599
chr7	141660600	141660799
chr7	144205800	144205999
chr7	158616800	158616999
chr8	6539400	6539599
chr8	6539600	6539799
chr8	6598800	6598999
chr8	8204000	8204199
chr8	8489600	8489799
chr8	8924200	8924399
chr8	11395200	11395399
chr8	11395400	11395599
chr8	11755200	11755399
chr8	17785400	17785599
chr8	17785600	17785799
chr8	22313600	22313799
chr8	24224800	24224999
chr8	24225000	24225199
chr8	27221400	27221599
chr8	27236200	27236399
chr8	27236400	27236599
chr8	27263000	27263199
chr8	28195800	28195999
chr8	28196000	28196199
chr8	28221600	28221799
chr8	29265800	29265999
chr8	29266000	29266199
chr8	29326800	29326999
chr8	29327000	29327199
chr8	29632400	29632599
chr8	29632600	29632799
chr8	33412600	33412799
chr8	37397400	37397599
chr8	38132000	38132199
chr8	38153400	38153599
chr8	38153600	38153799
chr8	38161000	38161199
chr8	39821800	39821999
chr8	41480400	41480599
chr8	41480600	41480799
chr8	41571400	41571599
chr8	41571600	41571799
chr8	43018400	43018599
chr8	47868000	47868199
chr8	49433800	49433999
chr8	50204200	50204399
chr8	53245800	53245999
chr8	54812400	54812599
chr8	54812600	54812799
chr8	54818200	54818399
chr8	57668400	57668599
chr8	58163400	58163599
chr8	60018800	60018999
chr8	60881600	60881799
chr8	60969400	60969599
chr8	60969600	60969799
chr8	61816800	61816999
chr8	61824800	61824999
chr8	61825000	61825199
chr8	62278200	62278399
chr8	64664000	64664199
chr8	66895400	66895599
chr8	66895600	66895799
chr8	70672200	70672399
chr8	70672400	70672599
chr8	71369400	71369599
chr8	72171600	72171799
chr8	72171800	72171999
chr8	72912400	72912599
chr8	73086200	73086399
chr8	77723400	77723599
chr8	77723600	77723799
chr8	80967400	80967599
chr8	81050800	81050999
chr8	81051000	81051199
chr8	87528000	87528199
chr8	93284800	93284999
chr8	93285000	93285199
chr8	96086600	96086799
chr8	96086800	96086999
chr8	96102000	96102199
chr8	96126800	96126999
chr8	96814200	96814399
chr8	97873600	97873799
chr8	97873800	97873999
chr8	98643400	98643599
chr8	98643600	98643799
chr8	98643800	98643999
chr8	101450200	101450399
chr8	102805800	102805999
chr8	102806000	102806199
chr8	102923800	102923999
chr8	102924000	102924199
chr8	103302000	103302199
chr8	103302200	103302399
chr8	103302400	103302599
chr8	109973800	109973999
chr8	109974000	109974199
chr8	119271200	119271399
chr8	119535400	119535599
chr8	119576200	119576399
chr8	119577600	119577799
chr8	120654200	120654399
chr8	125616600	125616799
chr8	128191200	128191399
chr8	128222000	128222199
chr8	128222200	128222399
chr8	128222400	128222599
chr8	129280000	129280199
chr8	131155400	131155599
chr8	132828200	132828399
chr8	134055600	134055799
chr8	134088400	134088599
chr8	142129600	142129799
chr9	1939600	1939799
chr9	4937000	4937199
chr9	5764600	5764799
chr9	5768400	5768599
chr9	5768600	5768799
chr9	15476200	15476399
chr9	33988400	33988599
chr9	34323200	34323399
chr9	35848200	35848399
chr9	35848400	35848599
chr9	36551800	36551999
chr9	36552000	36552199
chr9	37004400	37004599
chr9	37004600	37004799
chr9	37284200	37284399
chr9	37293600	37293799
chr9	37302200	37302399
chr9	37302400	37302599
chr9	71598000	71598199
chr9	71791800	71791999
chr9	71888000	71888199
chr9	71888200	71888399
chr9	73923400	73923599
chr9	82245800	82245999
chr9	82288600	82288799
chr9	84870000	84870199
chr9	87369600	87369799
chr9	88952400	88952599
chr9	88952600	88952799
chr9	92037200	92037399
chr9	92041600	92041799
chr9	92041800	92041999
chr9	94474400	94474599
chr9	96818800	96818999
chr9	96819000	96819199
chr9	98486800	98486999
chr9	98487000	98487199
chr9	98912400	98912599
chr9	100159400	100159599
chr9	102846400	102846599
chr9	102846600	102846799
chr9	104190400	104190599
chr9	109515600	109515799
chr9	109515800	109515999
chr9	110637000	110637199
chr9	112181000	112181199
chr9	112680600	112680799
chr9	112680800	112680999
chr9	113571200	113571399
chr9	113571400	113571599
chr9	119714000	119714199
chr9	124602200	124602399
chr9	126085000	126085199
chr9	126101400	126101599
chr9	126101600	126101799
chr9	126101800	126101999
chr9	126964600	126964799
chr9	126964800	126964999
chr9	126965000	126965199
chr9	126980200	126980399
chr9	128586400	128586599
chr9	128586600	128586799
chr9	130540800	130540999
chr9	130541000	130541199
chr9	130678000	130678199
chr9	132697200	132697399
chr9	134505800	134505999
chr9	136423200	136423399
chr9	136824000	136824199
chr9	139131800	139131999
chr9	139132000	139132199
chr9	139793800	139793999
chr9	139794000	139794199
chr10	3791800	3791999
chr10	5946200	5946399
chr10	6094800	6094999
chr10	6969600	6969799
chr10	7513800	7513999
chr10	7514000	7514199
chr10	7514200	7514399
chr10	8402200	8402399
chr10	8402400	8402599
chr10	8402600	8402799
chr10	10374800	10374999
chr10	11221000	11221199
chr10	11304000	11304199
chr10	13159800	13159999
chr10	13160000	13160199
chr10	14630200	14630399
chr10	14778800	14778999
chr10	21259800	21259999
chr10	22243200	22243399
chr10	25190000	25190199
chr10	26737600	26737799
chr10	26737800	26737999
chr10	27147000	27147199
chr10	30777400	30777599
chr10	35438400	35438599
chr10	44807800	44807999
chr10	44808000	44808199
chr10	45958000	45958199
chr10	49876200	49876399
chr10	49876400	49876599
chr10	49956600	49956799
chr10	49956800	49956999
chr10	60753400	60753599
chr10	61846800	61846999
chr10	64392200	64392399
chr10	64392400	64392599
chr10	64468400	64468599
chr10	65452000	65452199
chr10	75410800	75410999
chr10	75415600	75415799
chr10	75415800	75415999
chr10	75926400	75926599
chr10	76737600	76737799
chr10	76737800	76737999
chr10	76738000	76738199
chr10	76760400	76760599
chr10	76760600	76760799
chr10	77366000	77366199
chr10	78384200	78384399
chr10	79251400	79251599
chr10	81004800	81004999
chr10	84685400	84685599
chr10	89825400	89825599
chr10	91927400	91927599
chr10	91927600	91927799
chr10	92766800	92766999
chr10	92767000	92767199
chr10	93902800	93902999
chr10	93903000	93903199
chr10	97057200	97057399
chr10	98411800	98411999
chr10	98463200	98463399
chr10	98518200	98518399
chr10	98518400	98518599
chr10	100099600	100099799
chr10	100099800	100099999
chr10	100396800	100396999
chr10	103728600	103728799
chr10	103728800	103728999
chr10	104885800	104885999
chr10	109765400	109765599
chr10	109774200	109774399
chr10	111974400	111974599
chr10	114594400	114594599
chr10	120880000	120880199
chr10	121460000	121460199
chr10	121464800	121464999
chr10	121465000	121465199
chr10	121465200	121465399
chr10	125157600	125157799
chr10	125157800	125157999
chr10	125608400	125608599
chr10	125608600	125608799
chr10	125974600	125974799
chr11	8499400	8499599
chr11	10463800	10463999
chr11	13370000	13370199
chr11	19354000	19354199
chr11	19354200	19354399
chr11	19455000	19455199
chr11	20295600	20295799
chr11	22808200	22808399
chr11	32551800	32551999
chr11	32728400	32728599
chr11	32728800	32728999
chr11	34167400	34167599
chr11	34167600	34167799
chr11	34373600	34373799
chr11	34373800	34373999
chr11	35111400	35111599
chr11	35335000	35335199
chr11	35335200	35335399
chr11	44581400	44581599
chr11	46122400	46122599
chr11	58292800	58292999
chr11	58967600	58967799
chr11	58967800	58967999
chr11	60793800	60793999
chr11	60794000	60794199
chr11	61124600	61124799
chr11	61124800	61124999
chr11	64540200	64540399
chr11	65355600	65355799
chr11	65355800	65355999
chr11	66375800	66375999
chr11	66568600	66568799
chr11	67416600	67416799
chr11	67416800	67416999
chr11	69025600	69025799
chr11	69025800	69025999
chr11	69044600	69044799
chr11	69044800	69044999
chr11	71094600	71094799
chr11	72663200	72663399
chr11	75535400	75535599
chr11	75535600	75535799
chr11	75773800	75773999
chr11	75774000	75774199
chr11	76338200	76338399
chr11	78021800	78021999
chr11	78253000	78253199
chr11	78253200	78253399
chr11	85930800	85930999
chr11	85931000	85931199
chr11	85967000	85967199
chr11	88087400	88087599
chr11	95030000	95030199
chr11	96022200	96022399
chr11	100781600	100781799
chr11	102443600	102443799
chr11	103519400	103519599
chr11	108492200	108492399
chr11	108492400	108492599
chr11	109826800	109826999
chr11	109827000	109827199
chr11	109898000	109898199
chr11	109898200	109898399
chr11	111238400	111238599
chr11	111238600	111238799
chr11	111647200	111647399
chr11	111647400	111647599
chr11	111647600	111647799
chr11	112454000	112454199
chr11	112454200	112454399
chr11	113059200	113059399
chr11	115744600	115744799
chr11	115846200	115846399
chr11	115846400	115846599
chr11	121108800	121108999
chr11	121109000	121109199
chr11	122588200	122588399
chr11	122588400	122588599
chr11	123941600	123941799
chr11	123941800	123941999
chr11	124200200	124200399
chr11	126570800	126570999
chr11	126571000	126571199
chr11	127122200	127122399
chr11	128353400	128353599
chr11	128711400	128711599
chr11	128711600	128711799
chr11	133280200	133280399
chr11	133280400	133280599
chr11	133854800	133854999
chr12	1190000	1190199
chr12	1190200	1190399
chr12	1663600	1663799
chr12	1663800	1663999
chr12	7068200	7068399
chr12	7068400	7068599
chr12	8763800	8763999
chr12	8764000	8764199
chr12	9822200	9822399
chr12	9917400	9917599
chr12	9917600	9917799
chr12	9946400	9946599
chr12	9946600	9946799
chr12	10438600	10438799
chr12	12160200	12160399
chr12	15103400	15103599
chr12	15103600	15103799
chr12	15699000	15699199
chr12	15699200	15699399
chr12	16942400	16942599
chr12	19953800	19953999
chr12	19954000	19954199
chr12	20250600	20250799
chr12	24975000	24975199
chr12	24975200	24975399
chr12	25150800	25150999
chr12	25173600	25173799
chr12	25173800	25173999
chr12	25473000	25473199
chr12	26866800	26866999
chr12	26867000	26867199
chr12	26903000	26903199
chr12	27437800	27437999
chr12	31450800	31450999
chr12	31451000	31451199
chr12	31840000	31840199
chr12	31840200	31840399
chr12	31964000	31964199
chr12	31964200	31964399
chr12	32635200	32635399
chr12	40015000	40015199
chr12	40015200	40015399
chr12	40017800	40017999
chr12	49638000	49638199
chr12	49638200	49638399
chr12	63193800	63193999
chr12	63194000	63194199
chr12	66269600	66269799
chr12	67877000	67877199
chr12	80235600	80235799
chr12	80438400	80438599
chr12	80438600	80438799
chr12	89862400	89862599
chr12	89991600	89991799
chr12	89991800	89991999
chr12	91417200	91417399
chr12	91417400	91417599
chr12	92604200	92604399
chr12	93639400	93639599
chr12	94602000	94602199
chr12	94602200	94602399
chr12	94652000	94652199
chr12	95211800	95211999
chr12	95212000	95212199
chr12	96801400	96801599
chr12	96801600	96801799
chr12	102877200	102877399
chr12	102877400	102877599
chr12	102921000	102921199
chr12	102921200	102921399
chr12	102921400	102921599
chr12	103538000	103538199
chr12	103538200	103538399
chr12	103835200	103835399
chr12	104872200	104872399
chr12	104872400	104872599
chr12	104994000	104994199
chr12	109003400	109003599
chr12	109058200	109058399
chr12	110517600	110517799
chr12	110752200	110752399
chr12	110894400	110894599
chr12	110894600	110894799
chr12	111099200	111099399
chr12	111099400	111099599
chr12	112534000	112534199
chr12	116975800	116975999
chr12	116997800	116997999
chr12	120570600	120570799
chr12	120570800	120570999
chr12	121272400	121272599
chr12	121324000	121324199
chr12	121324200	121324399
chr12	121695400	121695599
chr12	121695600	121695799
chr12	124252200	124252399
chr12	124252400	124252599
chr12	125903600	125903799
chr12	127526400	127526599
chr12	127526600	127526799
chr12	129325600	129325799
chr12	131577600	131577799
chr12	131577800	131577999
chr12	131578000	131578199
chr12	131586400	131586599
chr12	132409000	132409199
chr12	132409200	132409399
chr13	22636000	22636199
chr13	22636200	22636399
chr13	24325400	24325599
chr13	24326600	24326799
chr13	24381800	24381999
chr13	24420000	24420199
chr13	25425200	25425399
chr13	28587000	28587199
chr13	28587200	28587399
chr13	28842800	28842999
chr13	28843000	28843199
chr13	28843200	28843399
chr13	29098200	29098399
chr13	29098400	29098599
chr13	30392200	30392399
chr13	30510000	30510199
chr13	31294800	31294999
chr13	45242200	45242399
chr13	46753800	46753999
chr13	46951800	46951999
chr13	46956400	46956599
chr13	47180400	47180599
chr13	47180600	47180799
chr13	47674600	47674799
chr13	47721200	47721399
chr13	49153400	49153599
chr13	50800800	50800999
chr13	51904800	51904999
chr13	52136200	52136399
chr13	52136400	52136599
chr13	62880000	62880199
chr13	63098400	63098599
chr13	74601200	74601399
chr13	75874200	75874399
chr13	75874400	75874599
chr13	75990800	75990999
chr13	78076200	78076399
chr13	78076400	78076599
chr13	78735000	78735199
chr13	79768400	79768599
chr13	79768600	79768799
chr13	79801600	79801799
chr13	89572400	89572599
chr13	98112400	98112599
chr13	98112600	98112799
chr13	99911200	99911399
chr13	99911400	99911599
chr13	100077800	100077999
chr13	100078000	100078199
chr13	103684000	103684199
chr13	111192400	111192599
chr14	20896000	20896199
chr14	21882200	21882399
chr14	23034600	23034799
chr14	24075400	24075599
chr14	24075600	24075799
chr14	25865600	25865799
chr14	31502200	31502399
chr14	33839200	33839399
chr14	35885200	35885399
chr14	42992800	42992999
chr14	42993000	42993199
chr14	50437800	50437999
chr14	50438000	50438199
chr14	52778200	52778399
chr14	52880800	52880999
chr14	53593600	53593799
chr14	53835400	53835599
chr14	53835600	53835799
chr14	54999400	54999599
chr14	55647400	55647599
chr14	59628600	59628799
chr14	64930000	64930199
chr14	65754400	65754599
chr14	65754600	65754799
chr14	68746600	68746799
chr14	68746800	68746999
chr14	68840600	68840799
chr14	68840800	68840999
chr14	68868600	68868799
chr14	68868800	68868999
chr14	71135800	71135999
chr14	71136000	71136199
chr14	71247400	71247599
chr14	71247600	71247799
chr14	72041800	72041999
chr14	72985800	72985999
chr14	72986000	72986199
chr14	73869400	73869599
chr14	74552600	74552799
chr14	75360600	75360799
chr14	76660800	76660999
chr14	77411800	77411999
chr14	89080600	89080799
chr14	89080800	89080999
chr14	90056200	90056399
chr14	90147400	90147599
chr14	90147600	90147799
chr14	90147800	90147999
chr14	90148000	90148199
chr14	100523800	100523999
chr14	100952200	100952399
chr14	102291200	102291399
chr14	102291400	102291599
chr14	103221000	103221199
chr14	103368000	103368199
chr14	103368200	103368399
chr14	105126600	105126799
chr14	105393000	105393199
chr14	105531600	105531799
chr14	106048400	106048599
chr14	106167200	106167399
chr14	106167400	106167599
chr14	106328000	106328199
chr14	106328200	106328399
chr14	106328400	106328599
chr14	106930600	106930799
chr14	107108600	107108799
chr15	31548000	31548199
chr15	34620200	34620399
chr15	34626400	34626599
chr15	41306000	41306199
chr15	43675400	43675599
chr15	44838000	44838199
chr15	51536600	51536799
chr15	51536800	51536999
chr15	52675400	52675599
chr15	63525800	63525999
chr15	64381800	64381999
chr15	64382000	64382199
chr15	65047000	65047199
chr15	65047200	65047399
chr15	66213200	66213399
chr15	66213400	66213599
chr15	67857000	67857199
chr15	67857200	67857399
chr15	68517200	68517399
chr15	68517400	68517599
chr15	69961200	69961399
chr15	69961400	69961599
chr15	69961600	69961799
chr15	70614600	70614799
chr15	70614800	70614999
chr15	71213800	71213999
chr15	74696400	74696599
chr15	75082400	75082599
chr15	75464000	75464199
chr15	76349200	76349399
chr15	77474200	77474399
chr15	78463600	78463799
chr15	78463800	78463999
chr15	81404200	81404399
chr15	83474800	83474999
chr15	83475000	83475199
chr15	83784800	83784999
chr15	85904600	85904799
chr15	85904800	85904999
chr15	90590200	90590399
chr15	96046800	96046999
chr15	96047000	96047199
chr15	99525600	99525799
chr15	99525800	99525999
chr15	100052400	100052599
chr16	9038400	9038599
chr16	10758600	10758799
chr16	10885000	10885199
chr16	11676000	11676199
chr16	11676200	11676399
chr16	11772400	11772599
chr16	12058600	12058799
chr16	12058800	12058999
chr16	17164600	17164799
chr16	17164800	17164999
chr16	17228600	17228799
chr16	17437000	17437199
chr16	17502800	17502999
chr16	17503000	17503199
chr16	17503200	17503399
chr16	17554200	17554399
chr16	17626200	17626399
chr16	21668200	21668399
chr16	23860400	23860599
chr16	25005200	25005399
chr16	27265600	27265799
chr16	28199800	28199999
chr16	28200000	28200199
chr16	28935200	28935399
chr16	28935400	28935599
chr16	28935600	28935799
chr16	31362800	31362999
chr16	31363000	31363199
chr16	47081000	47081199
chr16	47081200	47081399
chr16	49400000	49400199
chr16	49400200	49400399
chr16	49475400	49475599
chr16	49475600	49475799
chr16	67089800	67089999
chr16	67747000	67747199
chr16	70325000	70325199
chr16	70325200	70325399
chr16	73349600	73349799
chr16	73349800	73349999
chr16	74203600	74203799
chr16	78783600	78783799
chr16	78783800	78783999
chr16	81844400	81844599
chr16	81844600	81844799
chr16	81855200	81855399
chr16	85116800	85116999
chr16	85937200	85937399
chr16	85969600	85969799
chr16	85969800	85969999
chr16	86022600	86022799
chr16	89554400	89554599
chr17	1087000	1087199
chr17	1087200	1087399
chr17	1335000	1335199
chr17	1990800	1990999
chr17	1991200	1991399
chr17	2142200	2142399
chr17	2169800	2169999
chr17	2170000	2170199
chr17	3976000	3976199
chr17	3976200	3976399
chr17	4197000	4197199
chr17	4952800	4952999
chr17	5138400	5138599
chr17	5138600	5138799
chr17	5146400	5146599
chr17	5202800	5202999
chr17	8838400	8838599
chr17	8838600	8838799
chr17	8838800	8838999
chr17	10154600	10154799
chr17	10154800	10154999
chr17	12002000	12002199
chr17	16878600	16878799
chr17	16878800	16878999
chr17	16891400	16891599
chr17	17595400	17595599
chr17	17800800	17800999
chr17	25666400	25666599
chr17	28040800	28040999
chr17	29577400	29577599
chr17	30216800	30216999
chr17	34417400	34417599
chr17	34417600	34417799
chr17	34417800	34417999
chr17	37999800	37999999
chr17	38021600	38021799
chr17	38021800	38021999
chr17	38755200	38755399
chr17	38755400	38755599
chr17	40467400	40467599
chr17	40467600	40467799
chr17	40771000	40771199
chr17	43140800	43140999
chr17	43406800	43406999
chr17	44368400	44368599
chr17	44368600	44368799
chr17	45792200	45792399
chr17	46094800	46094999
chr17	46095000	46095199
chr17	46490200	46490399
chr17	46490400	46490599
chr17	46505000	46505199
chr17	46505200	46505399
chr17	47465600	47465799
chr17	47465800	47465999
chr17	47824400	47824599
chr17	47824600	47824799
chr17	48906000	48906199
chr17	49128000	49128199
chr17	49128200	49128399
chr17	53514400	53514599
chr17	53514600	53514799
chr17	55557800	55557999
chr17	55558000	55558199
chr17	55635400	55635599
chr17	56407000	56407199
chr17	56407200	56407399
chr17	56698400	56698599
chr17	56698600	56698799
chr17	59861200	59861399
chr17	59861400	59861599
chr17	62153400	62153599
chr17	62198400	62198599
chr17	62198600	62198799
chr17	65643600	65643799
chr17	65643800	65643999
chr17	65646800	65646999
chr17	68523800	68523999
chr17	68524000	68524199
chr17	72509000	72509199
chr17	73425000	73425199
chr17	73425200	73425399
chr17	73660200	73660399
chr17	73660400	73660599
chr17	74181200	74181399
chr17	74184600	74184799
chr17	74478000	74478199
chr17	74478200	74478399
chr17	74994400	74994599
chr17	76016400	76016599
chr17	76384800	76384999
chr17	76385000	76385199
chr17	76885800	76885999
chr17	77336800	77336999
chr17	77337000	77337199
chr17	78711200	78711399
chr17	78711400	78711599
chr17	78885600	78885799
chr18	4394800	4394999
chr18	5975000	5975199
chr18	5975200	5975399
chr18	5982400	5982599
chr18	7953000	7953199
chr18	7953200	7953399
chr18	9069800	9069999
chr18	9354200	9354399
chr18	9354400	9354599
chr18	10629000	10629199
chr18	19433200	19433399
chr18	24050000	24050199
chr18	24050200	24050399
chr18	29622400	29622599
chr18	30503000	30503199
chr18	30503200	30503399
chr18	32415000	32415199
chr18	36191000	36191199
chr18	36191200	36191399
chr18	38318400	38318599
chr18	42290000	42290199
chr18	42489400	42489599
chr18	44291400	44291599
chr18	44291600	44291799
chr18	44439800	44439999
chr18	46281400	46281599
chr18	46281600	46281799
chr18	46328000	46328199
chr18	48253600	48253799
chr18	53177200	53177399
chr18	53177400	53177599
chr18	56428800	56428999
chr18	56660400	56660599
chr18	57543400	57543599
chr18	57594600	57594799
chr18	60708400	60708599
chr18	60809000	60809199
chr18	60809200	60809399
chr18	60825000	60825199
chr18	60848200	60848399
chr18	60848400	60848599
chr18	60853400	60853599
chr18	60860000	60860199
chr18	60860200	60860399
chr18	66592600	66592799
chr18	70741000	70741199
chr18	72582200	72582399
chr18	72582400	72582599
chr18	72728000	72728199
chr18	77196000	77196199
chr18	77220400	77220599
chr18	77385200	77385399
chr18	77385400	77385599
chr19	947600	947799
chr19	947800	947999
chr19	951600	951799
chr19	1336200	1336399
chr19	1648400	1648599
chr19	1648600	1648799
chr19	5322400	5322599
chr19	7242600	7242799
chr19	7402600	7402799
chr19	7402800	7402999
chr19	13319200	13319399
chr19	15054400	15054599
chr19	15054600	15054799
chr19	15444800	15444999
chr19	15445000	15445199
chr19	16477600	16477799
chr19	17236400	17236599
chr19	18039800	18039999
chr19	18040000	18040199
chr19	18949800	18949999
chr19	30521000	30521199
chr19	34734400	34734599
chr19	34734600	34734799
chr19	35927400	35927599
chr19	35953400	35953599
chr19	35953600	35953799
chr19	35953800	35953999
chr19	38405600	38405799
chr19	40043000	40043199
chr19	40043200	40043399
chr19	40169600	40169799
chr19	40169800	40169999
chr19	40170000	40170199
chr19	40649600	40649799
chr19	40649800	40649999
chr19	42449200	42449399
chr19	42449400	42449599
chr19	42633400	42633599
chr19	42633600	42633799
chr19	42633800	42633999
chr19	43001600	43001799
chr19	46853000	46853199
chr19	47680000	47680199
chr19	47680200	47680399
chr19	50507200	50507399
chr19	50507400	50507599
chr19	54885400	54885599
chr19	54885600	54885799
chr20	5743200	5743399
chr20	10457200	10457399
chr20	18620400	18620599
chr20	18709200	18709399
chr20	18709400	18709599
chr20	19052000	19052199
chr20	19052200	19052399
chr20	19055600	19055799
chr20	19055800	19055999
chr20	23314800	23314999
chr20	24589800	24589999
chr20	30921000	30921199
chr20	32194000	32194199
chr20	33004200	33004399
chr20	33343200	33343399
chr20	33343400	33343599
chr20	36432400	36432599
chr20	37433800	37433999
chr20	37438800	37438999
chr20	37504200	37504399
chr20	37504400	37504599
chr20	40216200	40216399
chr20	45181600	45181799
chr20	45181800	45181999
chr20	45891200	45891399
chr20	45891400	45891599
chr20	46118200	46118399
chr20	47158000	47158199
chr20	47158200	47158399
chr20	47400800	47400999
chr20	48247000	48247199
chr20	48247200	48247399
chr20	48417200	48417399
chr20	48417400	48417599
chr20	48419000	48419199
chr20	48419200	48419399
chr20	49105000	49105199
chr20	49133200	49133399
chr20	49133400	49133599
chr20	49454000	49454199
chr20	52376600	52376799
chr20	56008000	56008199
chr20	56055800	56055999
chr20	56056000	56056199
chr20	58327400	58327599
chr20	58327600	58327799
chr20	58406600	58406799
chr20	62072600	62072799
chr21	15468400	15468599
chr21	15468600	15468799
chr21	15825600	15825799
chr21	15825800	15825999
chr21	19152800	19152999
chr21	26797600	26797799
chr21	30437200	30437399
chr21	30437400	30437599
chr21	32402800	32402999
chr21	32505000	32505199
chr21	32505200	32505399
chr21	33145000	33145199
chr21	33508200	33508399
chr21	33508400	33508599
chr21	33508600	33508799
chr21	34302000	34302199
chr21	34302200	34302399
chr21	35956400	35956599
chr21	36359800	36359999
chr21	38604600	38604799
chr21	42803800	42803999
chr21	43253600	43253799
chr21	43253800	43253999
chr21	44775800	44775999
chr21	45565000	45565199
chr21	45565200	45565399
chr21	47012200	47012399
chr21	47012400	47012599
chr22	20234600	20234799
chr22	20234800	20234999
chr22	20979600	20979799
chr22	20979800	20979999
chr22	22117200	22117399
chr22	23274200	23274399
chr22	23397000	23397199
chr22	25957800	25957999
chr22	25958000	25958199
chr22	32242400	32242599
chr22	33961800	33961999
chr22	34183600	34183799
chr22	34183800	34183999
chr22	35524600	35524799
chr22	35524800	35524999
chr22	36558400	36558599
chr22	37626800	37626999
chr22	37681000	37681199
chr22	37681200	37681399
chr22	40598400	40598599
chr22	40732400	40732599
chr22	40832200	40832399
chr22	43327600	43327799
chr22	46171400	46171599
chr22	46171600	46171799
chrX	1449400	1449599
chrX	1449600	1449799
chrX	2619800	2619999
chrX	3171000	3171199
chrX	5565000	5565199
chrX	10090000	10090199
chrX	10209000	10209199
chrX	12461600	12461799
chrX	13099800	13099999
chrX	13100000	13100199
chrX	13275400	13275599
chrX	13275600	13275799
chrX	13777200	13777399
chrX	13777400	13777599
chrX	15800400	15800599
chrX	15800600	15800799
chrX	16921800	16921999
chrX	19761600	19761799
chrX	19761800	19761999
chrX	31154400	31154599
chrX	31186800	31186999
chrX	31242000	31242199
chrX	31246800	31246999
chrX	31247000	31247199
chrX	31247200	31247399
chrX	32467200	32467399
chrX	35714800	35714999
chrX	38132800	38132999
chrX	39003600	39003799
chrX	40127000	40127199
chrX	41043600	41043799
chrX	41493600	41493799
chrX	42814800	42814999
chrX	42862400	42862599
chrX	46573000	46573199
chrX	46573200	46573399
chrX	46573400	46573599
chrX	48794600	48794799
chrX	55894200	55894399
chrX	55894400	55894599
chrX	62981800	62981999
chrX	77583000	77583199
chrX	78010400	78010599
chrX	78010600	78010799
chrX	78178800	78178999
chrX	78179000	78179199
chrX	78417200	78417399
chrX	96581400	96581599
chrX	96581600	96581799
chrX	107641200	107641399
chrX	107641400	107641599
chrX	117029400	117029599
chrX	118781800	118781999
[truncated: 13 more rows]
