# Supplementary material for: Genome-wide prediction of DNase I hypersensitivity using gene expression
Source: Nat Commun. 2017 Oct 19;8:1038. doi: 10.1038/s41467-017-01188-x (PMC5715040; doi:10.1038/s41467-017-01188-x)
Supplement: Supplementary file 9 — Supplementary Data 6 [file 41467_2017_1188_MOESM9_ESM.xlsx]

## Sheet: README
Supplementary Data 6. Enriched functional annotations reported by DAVID for each DHS cluster in the MEF2A analysis. The 2011 DHSs were grouped into 9 clusters. This file contains 9 sheets. Each sheet contains functional annotations for one DHS cluster. For example, [DHS-cluster-1] contains the functional annotations in DHS cluster 1.

## Sheet: DHS-cluster-1
Category	Term	Count	%	PValue	Genes	List Total	Pop Hits	Pop Total	Fold Enrichment	Bonferroni	Benjamini	FDR
GOTERM_CC_FAT	GO:0030027~lamellipodium	3	8.10811	0.00647693	26230, 4739, 8936	22	67	11556	23.5197	0.578625	0.250297	7.31649
GOTERM_CC_FAT	GO:0031252~cell leading edge	4	10.8108	0.00163077	1021, 26230, 4739, 8936	22	131	11556	16.0389	0.195126	0.102852	1.89029
SP_PIR_KEYWORDS	cell projection	4	10.8108	0.00857766	3751, 26230, 4739, 57560	37	198	16852	9.2012	0.635021	0.635021	9.37472
GOTERM_CC_FAT	GO:0042995~cell projection	7	18.9189	0.000892918	1021, 3751, 26230, 4739, 2892, 8936, 57560	22	662	11556	5.55424	0.112024	0.112024	1.0391

## Sheet: DHS-cluster-2
Category	Term	Count	%	PValue	Genes	List Total	Pop Hits	Pop Total	Fold Enrichment	Bonferroni	Benjamini	FDR
GOTERM_MF_FAT	GO:0015269~calcium-activated potassium channel activity	3	4.10959	0.00152506	10242, 3778, 3782	55	13	11907	49.9594	0.270888	0.270888	1.90535
GOTERM_MF_FAT	GO:0022839~ion gated channel activity	3	4.10959	0.00204106	10242, 3778, 3782	55	15	11907	43.2982	0.344877	0.190603	2.54242
GOTERM_MF_FAT	GO:0005227~calcium activated cation channel activity	3	4.10959	0.00294832	10242, 3778, 3782	55	18	11907	36.0818	0.457303	0.184321	3.65331
GOTERM_BP_FAT	GO:0048534~hemopoietic or lymphoid organ development	7	9.58904	0.000533302	3676, 1021, 596, 3720, 7049, 84623, 57045	53	246	12447	6.6827	0.387518	0.387518	0.830284
GOTERM_BP_FAT	GO:0030097~hemopoiesis	6	8.21918	0.00226798	3676, 1021, 596, 7049, 84623, 57045	53	222	12447	6.34727	0.875896	0.501198	3.48654
GOTERM_BP_FAT	GO:0002520~immune system development	7	9.58904	0.000742628	3676, 1021, 596, 3720, 7049, 84623, 57045	53	262	12447	6.27459	0.494763	0.2892	1.15441
GOTERM_BP_FAT	GO:0009719~response to endogenous stimulus	7	9.58904	0.00515824	596, 3778, 2625, 7049, 16, 142, 1827	53	385	12447	4.26998	0.991372	0.695222	7.76492

## Sheet: DHS-cluster-3
Category	Term	Count	%	PValue	Genes	List Total	Pop Hits	Pop Total	Fold Enrichment	Bonferroni	Benjamini	FDR
OMIM_DISEASE	Genome-wide association with bone mass and geometry in the Framingham Heart Study	3	1.54639	0.00960702	221692, 26059, 131096	51	9	2916	19.0588	0.428735	0.428735	9.15775
UP_SEQ_FEATURE	domain:SH3 2	4	2.06186	0.00655555	7410, 23607, 7204, 344558	191	34	16827	10.3646	0.991727	0.909043	9.49147
GOTERM_MF_FAT	GO:0005089~Rho guanyl-nucleotide exchange factor activity	7	3.60825	9.10631e-05	7410, 221472, 7204, 23229, 57580, 29, 1794	132	67	11907	9.42436	0.0289863	0.0289863	0.122988
INTERPRO	IPR000219:Dbl homology (DH) domain	6	3.09278	0.000808379	7410, 221472, 7204, 23229, 57580, 29	176	63	15091	8.16613	0.290858	0.290858	1.13149
GOTERM_MF_FAT	GO:0005088~Ras guanyl-nucleotide exchange factor activity	7	3.60825	0.000261213	7410, 221472, 7204, 23229, 57580, 29, 1794	132	81	11907	7.79545	0.0809206	0.0277357	0.352413
INTERPRO	IPR001331:Guanine-nucleotide dissociation stimulator, CDC24, conserved site	5	2.57732	0.00427834	7410, 7204, 23229, 57580, 29	176	57	15091	7.52143	0.838329	0.261917	5.85461
KEGG_PATHWAY	hsa04662:B cell receptor signaling pathway	6	3.09278	0.0011401	118788, 7410, 5336, 4772, 5295, 5533	56	71	4859	7.33249	0.102706	0.102706	1.24609
UP_SEQ_FEATURE	domain:DH	5	2.57732	0.00497792	7410, 221472, 23229, 57580, 29	191	61	16827	7.22127	0.973694	0.973694	7.28746
INTERPRO	IPR000387:Dual-specific/protein-tyrosine phosphatase, conserved region	6	3.09278	0.00157411	5802, 1844, 7957, 56940, 7803, 5797	176	73	15091	7.04748	0.488047	0.284491	2.19229
SP_PIR_KEYWORDS	protein phosphatase	9	4.63918	5.72506e-05	23239, 5802, 1844, 7957, 56940, 7803, 5797, 5536, 5533	191	118	16852	6.72943	0.0143804	0.0143804	0.074488
SMART	SM00325:RhoGEF	6	3.09278	0.00190916	7410, 221472, 7204, 23229, 57580, 29	119	63	8334	6.66987	0.194217	0.194217	2.14641
INTERPRO	IPR016130:Protein-tyrosine phosphatase, active site	6	3.09278	0.00223401	5802, 1844, 7957, 56940, 7803, 5797	176	79	15091	6.51223	0.613459	0.271552	3.09801
KEGG_PATHWAY	hsa04370:VEGF signaling pathway	5	2.57732	0.00940943	5336, 5322, 4772, 5295, 5533	56	74	4859	5.86269	0.592669	0.361775	9.87013
GOTERM_BP_FAT	GO:0035023~regulation of Rho protein signal transduction	6	3.09278	0.00353295	7410, 221472, 7204, 23229, 57580, 29	142	90	12447	5.84366	0.988714	0.334789	5.59762
GOTERM_MF_FAT	GO:0004725~protein tyrosine phosphatase activity	6	3.09278	0.00358273	5802, 1844, 7957, 56940, 7803, 5797	132	93	11907	5.81965	0.686294	0.134902	4.73446
GOTERM_MF_FAT	GO:0004721~phosphoprotein phosphatase activity	9	4.63918	0.000235413	23239, 5802, 1844, 7957, 56940, 7803, 5797, 5536, 5533	132	149	11907	5.4486	0.0732276	0.0373098	0.317656
SP_PIR_KEYWORDS	guanine-nucleotide releasing factor	7	3.60825	0.00184921	7410, 221472, 7204, 23229, 57580, 29, 1794	191	114	16852	5.41765	0.373924	0.20875	2.38025
GOTERM_BP_FAT	GO:0006470~protein amino acid dephosphorylation	7	3.60825	0.00241168	5802, 1844, 7957, 56940, 7803, 5797, 5536	142	120	12447	5.1132	0.953079	0.288174	3.85376
GOTERM_MF_FAT	GO:0005085~guanyl-nucleotide exchange factor activity	7	3.60825	0.0049466	7410, 221472, 7204, 23229, 57580, 29, 1794	132	143	11907	4.41561	0.79845	0.163031	6.48156
GOTERM_BP_FAT	GO:0016311~dephosphorylation	7	3.60825	0.00493869	5802, 1844, 7957, 56940, 7803, 5797, 5536	142	139	12447	4.41428	0.998113	0.407103	7.74199
SP_PIR_KEYWORDS	sh3 domain	9	4.63918	0.00185761	346389, 7410, 5336, 23607, 7204, 23229, 5295, 344558, 1794	191	198	16852	4.01047	0.375255	0.145128	2.39094
GOTERM_MF_FAT	GO:0005083~small GTPase regulator activity	11	5.6701	0.000538294	23216, 7410, 9448, 221472, 25924, 9882, 7204, 23229, 57580, 29, 1794	132	257	11907	3.86089	0.159632	0.0341852	0.724977
INTERPRO	IPR001452:Src homology-3 domain	9	4.63918	0.00233313	346389, 7410, 5336, 23607, 7204, 23229, 5295, 344558, 1794	176	200	15091	3.85849	0.62944	0.219784	3.23338
GOTERM_BP_FAT	GO:0007409~axonogenesis	8	4.12371	0.00570587	288, 6387, 8408, 3800, 323, 5797, 1496, 65078	142	189	12447	3.71026	0.99929	0.404206	8.8929
GOTERM_MF_FAT	GO:0016791~phosphatase activity	9	4.63918	0.00312837	23239, 5802, 1844, 7957, 56940, 7803, 5797, 5536, 5533	132	222	11907	3.65694	0.636526	0.134613	4.14575
GOTERM_BP_FAT	GO:0051056~regulation of small GTPase mediated signal transduction	9	4.63918	0.00541568	23216, 7410, 221472, 23094, 9882, 7204, 23229, 57580, 29	142	236	12447	3.34277	0.998972	0.410956	8.45916
GOTERM_BP_FAT	GO:0000904~cell morphogenesis involved in differentiation	9	4.63918	0.00583418	288, 6387, 8408, 3800, 323, 5797, 4772, 1496, 65078	142	239	12447	3.30081	0.999397	0.389964	9.08407
GOTERM_MF_FAT	GO:0060589~nucleoside-triphosphatase regulator activity	14	7.21649	0.000325098	23216, 7410, 9448, 221472, 79874, 25924, 23094, 9882, 23229, 93974, 7204, 57580, 29, 1794	132	386	11907	3.27167	0.0996967	0.0259142	0.438427
INTERPRO	IPR001849:Pleckstrin homology	10	5.15464	0.00380383	23239, 23228, 7410, 2549, 5336, 221472, 7204, 23229, 57580, 29	176	265	15091	3.23563	0.802044	0.276708	5.22135
INTERPRO	IPR002290:Serine/threonine protein kinase	9	4.63918	0.00713569	9833, 8408, 9448, 140469, 150094, 5596, 5607, 7204, 8445	176	241	15091	3.20207	0.952334	0.286927	9.58561
SMART	SM00326:SH3	9	4.63918	0.00735675	346389, 7410, 5336, 23607, 7204, 23229, 5295, 344558, 1794	119	200	8334	3.15151	0.565859	0.341106	8.04211
GOTERM_MF_FAT	GO:0030695~GTPase regulator activity	13	6.70103	0.000911428	23216, 7410, 9448, 221472, 79874, 25924, 23094, 9882, 23229, 7204, 57580, 29, 1794	132	377	11907	3.1105	0.255115	0.0479023	1.22466
INTERPRO	IPR008271:Serine/threonine protein kinase, active site	11	5.6701	0.00564976	9833, 8408, 9448, 140469, 150094, 5596, 5607, 6885, 7204, 8445, 9451	176	334	15091	2.82391	0.910001	0.291067	7.66285
INTERPRO	IPR017442:Serine/threonine protein kinase-related	11	5.6701	0.00600603	9833, 8408, 9448, 140469, 150094, 5596, 5607, 6885, 7204, 8445, 9451	176	337	15091	2.79878	0.922715	0.273875	8.12729
GOTERM_BP_FAT	GO:0000902~cell morphogenesis	11	5.6701	0.006103	288, 6387, 286, 8408, 3800, 323, 5797, 4772, 1496, 65078, 1794	142	347	12447	2.77869	0.999572	0.384156	9.48337
SP_PIR_KEYWORDS	serine/threonine-protein kinase	11	5.6701	0.00775992	9833, 8408, 9448, 140469, 150094, 5596, 5607, 6885, 7204, 8445, 9451	191	360	16852	2.69593	0.860671	0.389043	9.64211
GOTERM_BP_FAT	GO:0006915~apoptosis	16	8.24742	0.00184414	64121, 23239, 4208, 2149, 56940, 23229, 57580, 5533, 9451, 29, 7187, 7410, 221472, 7204, 8445, 79370	142	565	12447	2.48226	0.903545	0.284016	2.9596
GOTERM_BP_FAT	GO:0012501~programmed cell death	16	8.24742	0.00211338	64121, 23239, 4208, 2149, 56940, 23229, 57580, 5533, 9451, 29, 7187, 7410, 221472, 7204, 8445, 79370	142	573	12447	2.44761	0.93147	0.284706	3.38476
GOTERM_BP_FAT	GO:0008219~cell death	18	9.27835	0.00164312	64121, 23239, 4208, 2149, 23531, 56940, 23229, 57580, 5533, 9451, 29, 7187, 7410, 54982, 221472, 7204, 8445, 79370	142	676	12447	2.33401	0.875512	0.340788	2.64104
GOTERM_BP_FAT	GO:0016265~death	18	9.27835	0.00174967	64121, 23239, 4208, 2149, 23531, 56940, 23229, 57580, 5533, 9451, 29, 7187, 7410, 54982, 221472, 7204, 8445, 79370	142	680	12447	2.32028	0.891258	0.309124	2.81002
GOTERM_BP_FAT	GO:0043067~regulation of programmed cell death	20	10.3093	0.0012069	4208, 580, 2149, 323, 6885, 57591, 23229, 57580, 5533, 9451, 29, 131096, 10370, 7187, 7410, 5336, 221472, 8445, 7204, 79370	142	777	12447	2.25624	0.783479	0.534682	1.94635
GOTERM_BP_FAT	GO:0010941~regulation of cell death	20	10.3093	0.00126257	4208, 580, 2149, 323, 6885, 57591, 23229, 57580, 5533, 9451, 29, 131096, 10370, 7187, 7410, 5336, 221472, 8445, 7204, 79370	142	780	12447	2.24756	0.798242	0.413488	2.03526
GOTERM_BP_FAT	GO:0006793~phosphorus metabolic process	23	11.8557	0.00053713	8408, 9448, 2149, 140469, 4729, 7957, 56940, 5607, 6885, 5536, 9451, 8395, 5802, 1844, 9833, 2549, 150094, 5596, 7803, 5797, 8445, 5295, 7204	142	907	12447	2.22278	0.493751	0.493751	0.870653
GOTERM_BP_FAT	GO:0006796~phosphate metabolic process	23	11.8557	0.00053713	8408, 9448, 2149, 140469, 4729, 7957, 56940, 5607, 6885, 5536, 9451, 8395, 5802, 1844, 9833, 2549, 150094, 5596, 7803, 5797, 8445, 5295, 7204	142	907	12447	2.22278	0.493751	0.493751	0.870653
GOTERM_BP_FAT	GO:0042981~regulation of apoptosis	19	9.79381	0.00263545	4208, 580, 2149, 323, 6885, 57591, 23229, 57580, 5533, 9451, 29, 131096, 10370, 7187, 7410, 221472, 7204, 8445, 79370	142	769	12447	2.16573	0.964688	0.284199	4.20419

## Sheet: DHS-cluster-4
Category	Term	Count	%	PValue	Genes	List Total	Pop Hits	Pop Total	Fold Enrichment	Bonferroni	Benjamini	FDR
UP_SEQ_FEATURE	repeat:MBT 3	3	0.879765	0.00379775	91133, 57713, 84456	336	5	16827	30.0482	0.98461	0.501264	5.90138
GOTERM_BP_FAT	GO:0045624~positive regulation of T-helper cell differentiation	3	0.879765	0.00452232	941, 942, 3142	272	5	12447	27.4566	0.99978	0.259751	7.43502
GOTERM_BP_FAT	GO:0046638~positive regulation of alpha-beta T cell differentiation	5	1.46628	0.000528539	10320, 941, 8546, 942, 3142	272	18	12447	12.7114	0.625546	0.178363	0.897103
BIOCARTA	h_tall1Pathway:TACI and BCMA stimulation of B cell immune responses.	5	1.46628	0.000641954	7187, 7186, 608, 4790, 23495	43	14	1353	11.2375	0.0640025	0.0640025	0.714159
GOTERM_BP_FAT	GO:0046637~regulation of alpha-beta T cell differentiation	5	1.46628	0.00140398	10320, 941, 8546, 942, 3142	272	23	12447	9.94805	0.926496	0.211254	2.36636
GOTERM_BP_FAT	GO:0046635~positive regulation of alpha-beta T cell activation	5	1.46628	0.00165623	10320, 941, 8546, 942, 3142	272	24	12447	9.53355	0.954033	0.226362	2.78589
GOTERM_BP_FAT	GO:0045582~positive regulation of T cell differentiation	5	1.46628	0.0038563	10320, 941, 8546, 942, 3142	272	30	12447	7.62684	0.999237	0.268109	6.37371
GOTERM_BP_FAT	GO:0045621~positive regulation of lymphocyte differentiation	5	1.46628	0.00547201	10320, 941, 8546, 942, 3142	272	33	12447	6.93349	0.999963	0.259071	8.92878
GOTERM_BP_FAT	GO:0010553~negative regulation of specific transcription from RNA polymerase II promoter	6	1.75953	0.00166324	4208, 10320, 6595, 79718, 9759, 4790	272	40	12447	6.86415	0.954628	0.211728	2.79753
GOTERM_BP_FAT	GO:0030183~B cell differentiation	7	2.05279	0.00051143	10320, 6929, 5336, 10892, 53335, 7163, 9759	272	47	12447	6.81547	0.613444	0.271543	0.868181
GOTERM_BP_FAT	GO:0032582~negative regulation of gene-specific transcription	7	2.05279	0.00051143	4208, 10320, 6595, 7292, 79718, 9759, 4790	272	47	12447	6.81547	0.613444	0.271543	0.868181
GOTERM_BP_FAT	GO:0046634~regulation of alpha-beta T cell activation	5	1.46628	0.00609732	10320, 941, 8546, 942, 3142	272	34	12447	6.72956	0.999988	0.270687	9.89991
GOTERM_MF_FAT	GO:0010843~promoter binding	6	1.75953	0.00631745	10320, 6929, 79718, 9759, 7520, 4790	261	54	11907	5.06897	0.966734	0.966734	8.80574
UP_SEQ_FEATURE	domain:SAM	7	2.05279	0.00404309	91133, 344658, 57713, 8626, 136991, 84456, 401474	336	76	16827	4.61266	0.988254	0.470008	6.27116
GOTERM_BP_FAT	GO:0010551~regulation of specific transcription from RNA polymerase II promoter	9	2.6393	0.000873345	4208, 10320, 6595, 10370, 6929, 79718, 9759, 4790, 22807	272	92	12447	4.47662	0.80277	0.183659	1.47826
GOTERM_BP_FAT	GO:0050870~positive regulation of T cell activation	7	2.05279	0.00473637	10320, 7186, 941, 8546, 942, 10892, 3142	272	72	12447	4.44899	0.999852	0.247648	7.7737
GOTERM_BP_FAT	GO:0042113~B cell activation	7	2.05279	0.00541761	10320, 6929, 5336, 10892, 53335, 7163, 9759	272	74	12447	4.32875	0.999959	0.263508	8.84384
GOTERM_BP_FAT	GO:0051251~positive regulation of lymphocyte activation	8	2.34604	0.00389412	10320, 6929, 7186, 941, 8546, 942, 10892, 3142	272	92	12447	3.97922	0.999289	0.260705	6.43428
GOTERM_BP_FAT	GO:0032583~regulation of gene-specific transcription	11	3.22581	0.000512194	4208, 10320, 6595, 10370, 6929, 7292, 79718, 9759, 3479, 4790, 22807	272	129	12447	3.9021	0.613993	0.211778	0.869474
SP_PIR_KEYWORDS	sh3 domain	15	4.39883	4.37111e-05	1398, 2444, 10529, 10006, 5336, 4293, 2268, 285590, 10451, 50807, 30011, 6503, 640, 1739, 1794	336	198	16852	3.7996	0.014623	0.00733842	0.0594299
INTERPRO	IPR001452:Src homology-3 domain	15	4.39883	5.93599e-05	1398, 2444, 10529, 10006, 5336, 4293, 2268, 285590, 10451, 50807, 30011, 6503, 640, 1739, 1794	307	200	15091	3.68673	0.0376217	0.0376217	0.0885195
GOTERM_BP_FAT	GO:0030098~lymphocyte differentiation	8	2.34604	0.00614778	10320, 6929, 5336, 10892, 53335, 7163, 9759, 1794	272	100	12447	3.66088	0.999989	0.266312	9.97784
GOTERM_BP_FAT	GO:0006470~protein amino acid dephosphorylation	9	2.6393	0.00468636	5495, 2138, 7957, 56940, 7803, 80316, 85464, 5770, 5797	272	120	12447	3.43208	0.999838	0.252428	7.69467
UP_SEQ_FEATURE	repeat:WD 7	9	2.6393	0.00590634	23291, 2782, 8726, 30849, 79718, 57521, 7090, 7091, 115825	336	136	16827	3.31414	0.998494	0.556168	9.03536
UP_SEQ_FEATURE	compositionally biased region:Poly-Gln	9	2.6393	0.00616722	23613, 10743, 6595, 92552, 63977, 51586, 8626, 79874, 3142	336	137	16827	3.28995	0.998871	0.529539	9.41622
UP_SEQ_FEATURE	domain:SH3	11	3.22581	0.00200707	2444, 10529, 10006, 5336, 4293, 2268, 50807, 6503, 640, 1794, 1739	336	168	16827	3.27907	0.889636	0.356475	3.16072
SP_PIR_KEYWORDS	chromosomal rearrangement	16	4.69208	0.000252065	64764, 5079, 26053, 10892, 53335, 10215, 84623, 54904, 6929, 10006, 11168, 608, 5450, 79796, 238, 23085	336	262	16852	3.06289	0.0814479	0.0210152	0.34226
SMART	SM00326:SH3	15	4.39883	0.000381694	1398, 2444, 10529, 10006, 5336, 4293, 2268, 285590, 10451, 50807, 30011, 6503, 640, 1739, 1794	205	200	8334	3.04902	0.0588954	0.0588954	0.459427
SP_PIR_KEYWORDS	Proto-oncogene	13	3.81232	0.00155541	64764, 5079, 11214, 2268, 10215, 54904, 1398, 26579, 6929, 4613, 608, 5450, 238	336	220	16852	2.96369	0.408197	0.0722011	2.09473
GOTERM_BP_FAT	GO:0046649~lymphocyte activation	12	3.51906	0.00298181	10320, 6929, 941, 5336, 942, 10892, 7292, 53335, 7163, 9759, 6504, 1794	272	190	12447	2.89017	0.996107	0.242267	4.96281
GOTERM_BP_FAT	GO:0000122~negative regulation of transcription from RNA polymerase II promoter	16	4.69208	0.000532264	6595, 10320, 4208, 5079, 3720, 79718, 3398, 9759, 8626, 10215, 3394, 92140, 1523, 10370, 23429, 4790	272	258	12447	2.83789	0.62813	0.151995	0.903398
GOTERM_BP_FAT	GO:0030097~hemopoiesis	13	3.81232	0.00344015	10320, 6929, 23054, 5336, 10892, 53335, 7163, 3398, 9759, 7520, 84623, 3394, 1794	272	222	12447	2.6797	0.998343	0.2628	5.70478
UP_SEQ_FEATURE	compositionally biased region:Poly-Ser	22	6.45161	0.000110208	57492, 4763, 580, 3720, 11214, 121665, 10215, 9896, 57521, 8603, 51366, 9063, 23613, 2295, 10743, 22906, 7324, 84077, 89797, 23332, 9975, 577	336	420	16827	2.62326	0.113882	0.113882	0.176035
GOTERM_BP_FAT	GO:0048534~hemopoietic or lymphoid organ development	14	4.10557	0.00288129	10320, 3720, 23054, 10892, 53335, 9759, 3398, 84623, 3394, 1794, 6929, 5336, 7163, 7520	272	246	12447	2.60429	0.995305	0.257582	4.79935
GOTERM_BP_FAT	GO:0051253~negative regulation of RNA metabolic process	20	5.8651	0.000257491	4208, 6595, 10320, 580, 5079, 3720, 7292, 79718, 9759, 8626, 3398, 10215, 3394, 1523, 2295, 92140, 10370, 9139, 23429, 4790	272	352	12447	2.60006	0.380275	0.212774	0.437996
GOTERM_BP_FAT	GO:0045321~leukocyte activation	13	3.81232	0.00441076	10320, 6929, 941, 5336, 942, 10892, 7292, 53335, 7163, 9759, 57580, 6504, 1794	272	229	12447	2.59779	0.999729	0.270865	7.25805
GOTERM_BP_FAT	GO:0045892~negative regulation of transcription, DNA-dependent	19	5.57185	0.000618504	4208, 6595, 10320, 5079, 3720, 7292, 79718, 9759, 8626, 3398, 10215, 3394, 1523, 2295, 92140, 10370, 9139, 23429, 4790	272	348	12447	2.49845	0.683216	0.151444	1.04905
UP_SEQ_FEATURE	compositionally biased region:Ser-rich	19	5.57185	0.000682663	57507, 57492, 4208, 26053, 4293, 114804, 9882, 84623, 9711, 131096, 9063, 10743, 10923, 23429, 7162, 3142, 26034, 89797, 23332	336	382	16827	2.49091	0.527226	0.170792	1.08575
INTERPRO	IPR015943:WD40/YVTN repeat-like	14	4.10557	0.00437164	23291, 2782, 8726, 30849, 9184, 79718, 5361, 10507, 57705, 57521, 7090, 7091, 26100, 115825	307	277	15091	2.48444	0.941003	0.757107	6.32711
GOTERM_BP_FAT	GO:0002520~immune system development	14	4.10557	0.00489532	10320, 3720, 23054, 10892, 53335, 9759, 3398, 84623, 3394, 1794, 6929, 5336, 7163, 7520	272	262	12447	2.44525	0.99989	0.247935	8.02444
INTERPRO	IPR011993:Pleckstrin homology-type	14	4.10557	0.00605268	23228, 11214, 8650, 200734, 29116, 9882, 157, 5903, 2549, 5336, 26034, 50807, 10451, 345930	307	288	15091	2.38954	0.980197	0.729451	8.65908
SP_PIR_KEYWORDS	ubl conjugation	26	7.62463	0.000148117	10320, 4208, 942, 8650, 57534, 200734, 30011, 2898, 7186, 7520, 26994, 8601, 9474, 580, 8507, 9759, 51741, 8626, 29116, 9063, 5903, 9184, 406, 6446, 5450, 4790	336	560	16852	2.32861	0.0486935	0.016502	0.201248
GOTERM_BP_FAT	GO:0045944~positive regulation of transcription from RNA polymerase II promoter	17	4.98534	0.00568808	6595, 10320, 4208, 58499, 23054, 79718, 9759, 1901, 8626, 3479, 133522, 10370, 6929, 253461, 406, 4790, 22807	272	361	12447	2.15495	0.999975	0.261266	9.26545
GOTERM_BP_FAT	GO:0045934~negative regulation of nucleobase, nucleoside, nucleotide and nucleic acid metabolic process	23	6.74487	0.00108579	4208, 6595, 10320, 580, 5079, 3720, 5884, 7292, 79718, 2917, 9759, 3398, 8626, 10215, 3394, 1523, 2295, 92140, 10370, 8726, 9139, 23429, 4790	272	490	12447	2.14797	0.867145	0.200907	1.83473
GOTERM_BP_FAT	GO:0051172~negative regulation of nitrogen compound metabolic process	23	6.74487	0.00125981	4208, 6595, 10320, 580, 5079, 3720, 5884, 7292, 79718, 2917, 9759, 3398, 8626, 10215, 3394, 1523, 2295, 92140, 10370, 8726, 9139, 23429, 4790	272	497	12447	2.11771	0.903884	0.208812	2.12582
GOTERM_BP_FAT	GO:0045893~positive regulation of transcription, DNA-dependent	21	6.15836	0.00266402	4208, 57492, 6595, 10320, 58499, 23054, 79718, 9759, 1901, 8626, 3479, 9063, 2295, 133522, 10370, 6929, 253461, 9586, 406, 4790, 22807	272	461	12447	2.08456	0.992961	0.266386	4.44514
GOTERM_BP_FAT	GO:0016481~negative regulation of transcription	20	5.8651	0.00364771	4208, 6595, 10320, 5079, 3720, 7292, 79718, 9759, 8626, 3398, 10215, 3394, 1523, 2295, 92140, 10370, 8726, 9139, 23429, 4790	272	441	12447	2.07533	0.998875	0.265547	6.03898
GOTERM_BP_FAT	GO:0051254~positive regulation of RNA metabolic process	21	6.15836	0.00281798	4208, 57492, 6595, 10320, 58499, 23054, 79718, 9759, 1901, 8626, 3479, 9063, 2295, 133522, 10370, 6929, 253461, 9586, 406, 4790, 22807	272	464	12447	2.07108	0.994717	0.265396	4.69627
GOTERM_BP_FAT	GO:0006357~regulation of transcription from RNA polymerase II promoter	32	9.38416	0.000167946	4208, 10320, 6595, 23054, 3720, 3479, 27063, 1523, 92140, 22906, 6929, 4613, 253461, 10923, 23429, 22807, 58499, 51586, 5079, 79718, 9759, 3398, 8626, 1901, 10215, 3394, 1398, 133522, 10370, 406, 4790, 83990	272	710	12447	2.06247	0.268069	0.268069	0.285884
SP_PIR_KEYWORDS	activator	20	5.8651	0.00466589	4208, 6595, 10320, 64764, 51586, 23054, 79718, 8626, 2295, 133522, 5462, 253461, 9586, 10923, 406, 2138, 91464, 4790, 5452, 22807	336	493	16852	2.03468	0.793217	0.178818	6.16232
GOTERM_BP_FAT	GO:0045941~positive regulation of transcription	24	7.03812	0.00180671	4208, 57492, 6595, 10320, 58499, 941, 23054, 942, 79718, 9759, 1901, 8626, 3479, 9063, 2295, 133522, 10370, 6929, 253461, 9586, 406, 10645, 4790, 22807	272	544	12447	2.01887	0.965261	0.213366	3.03536
GOTERM_BP_FAT	GO:0010629~negative regulation of gene expression	21	6.15836	0.00399161	4208, 6595, 10320, 5079, 3720, 7292, 79718, 9759, 8626, 3398, 10215, 8575, 3394, 1523, 2295, 92140, 10370, 8726, 9139, 23429, 4790	272	478	12447	2.01042	0.999408	0.257142	6.59026

## Sheet: DHS-cluster-5
Category	Term	Count	%	PValue	Genes	List Total	Pop Hits	Pop Total	Fold Enrichment	Bonferroni	Benjamini	FDR
GOTERM_BP_FAT	GO:0010975~regulation of neuron projection development	5	5.88235	0.000258798	10371, 4897, 8997, 4915, 65078	58	68	12447	15.7797	0.145612	0.145612	0.382235
GOTERM_BP_FAT	GO:0031344~regulation of cell projection organization	5	5.88235	0.000634846	10371, 4897, 8997, 4915, 65078	58	86	12447	12.4769	0.320303	0.175563	0.935217
GOTERM_BP_FAT	GO:0045664~regulation of neuron differentiation	5	5.88235	0.00292602	10371, 4897, 8997, 4915, 65078	58	130	12447	8.25398	0.831636	0.25691	4.24305
GOTERM_BP_FAT	GO:0007409~axonogenesis	6	7.05882	0.00169135	10371, 1946, 4897, 8997, 65078, 667	58	189	12447	6.81281	0.642712	0.290413	2.47354
GOTERM_BP_FAT	GO:0050767~regulation of neurogenesis	5	5.88235	0.0065322	10371, 4897, 8997, 4915, 65078	58	163	12447	6.58293	0.9814	0.303883	9.24146
GOTERM_BP_FAT	GO:0048667~cell morphogenesis involved in neuron differentiation	6	7.05882	0.00241247	10371, 1946, 4897, 8997, 65078, 667	58	205	12447	6.28108	0.769742	0.307287	3.51071
GOTERM_BP_FAT	GO:0048812~neuron projection morphogenesis	6	7.05882	0.00262317	10371, 1946, 4897, 8997, 65078, 667	58	209	12447	6.16086	0.797493	0.273412	3.81179
GOTERM_BP_FAT	GO:0048858~cell projection morphogenesis	6	7.05882	0.00465256	10371, 1946, 4897, 8997, 65078, 667	58	239	12447	5.38753	0.941302	0.29842	6.66733
GOTERM_BP_FAT	GO:0000904~cell morphogenesis involved in differentiation	6	7.05882	0.00465256	10371, 1946, 4897, 8997, 65078, 667	58	239	12447	5.38753	0.941302	0.29842	6.66733
GOTERM_BP_FAT	GO:0032990~cell part morphogenesis	6	7.05882	0.00561976	10371, 1946, 4897, 8997, 65078, 667	58	250	12447	5.15048	0.967498	0.316629	8.00027
GOTERM_BP_FAT	GO:0031175~neuron projection development	6	7.05882	0.00580981	10371, 1946, 4897, 8997, 65078, 667	58	252	12447	5.10961	0.971064	0.298312	8.2601
GOTERM_CC_FAT	GO:0045202~synapse	7	8.23529	0.00303235	2066, 23705, 221692, 2892, 8573, 2741, 4915	51	334	11556	4.74886	0.326188	0.326188	3.47487
GOTERM_BP_FAT	GO:0048666~neuron development	7	8.23529	0.00409505	10371, 1946, 4897, 8997, 4915, 65078, 667	58	334	12447	4.49768	0.917496	0.299818	5.89084
GOTERM_MF_FAT	GO:0005216~ion channel activity	7	8.23529	0.00706629	10242, 57113, 80036, 284252, 2892, 2741, 131096	58	358	11907	4.01411	0.736362	0.736362	8.42226
GOTERM_MF_FAT	GO:0022838~substrate specific channel activity	7	8.23529	0.00825363	10242, 57113, 80036, 284252, 2892, 2741, 131096	58	370	11907	3.88392	0.789469	0.541163	9.77167

## Sheet: DHS-cluster-6
Category	Term	Count	%	PValue	Genes	List Total	Pop Hits	Pop Total	Fold Enrichment	Bonferroni	Benjamini	FDR
UP_SEQ_FEATURE	domain:Chromo 2	3	1.43541	0.00397828	57680, 1105, 55636	207	8	16827	30.4837	0.934556	0.288814	5.81681
UP_SEQ_FEATURE	DNA-binding region:Tryptophan pentad repeat	3	1.43541	0.00507382	3662, 3660, 3394	207	9	16827	27.0966	0.969172	0.320632	7.36227
INTERPRO	IPR001346:Interferon regulatory factor	3	1.43541	0.00541087	3662, 3660, 3394	192	9	15091	26.1997	0.904561	0.177801	7.36922
INTERPRO	IPR019817:Interferon regulatory factor, conserved site	3	1.43541	0.00541087	3662, 3660, 3394	192	9	15091	26.1997	0.904561	0.177801	7.36922
GOTERM_BP_FAT	GO:0043368~positive T cell selection	3	1.43541	0.00591505	3707, 596, 1794	166	9	12447	24.994	0.999959	0.117137	9.52272
INTERPRO	IPR008343:MAP kinase phosphatase	3	1.43541	0.00670751	1844, 11221, 1846	192	10	15091	23.5797	0.945749	0.176569	9.05855
SMART	SM00348:IRF	3	1.43541	0.00797094	3662, 3660, 3394	130	9	8334	21.3692	0.632253	0.221269	8.83929
GOTERM_BP_FAT	GO:0045058~T cell selection	4	1.91388	0.00161238	3707, 596, 84433, 1794	166	18	12447	16.6627	0.935744	0.0534179	2.68526
GOTERM_BP_FAT	GO:0033077~T cell differentiation in the thymus	4	1.91388	0.00475387	3707, 596, 84433, 1794	166	26	12447	11.5357	0.999698	0.106472	7.7234
INTERPRO	IPR000340:Dual specificity phosphatase, catalytic domain	5	2.39234	0.000957844	1844, 5728, 11221, 56940, 1846	192	35	15091	11.2284	0.339624	0.0985371	1.34296
SMART	SM00195:DSPc	4	1.91388	0.00649707	1844, 11221, 56940, 1846	130	25	8334	10.2572	0.557265	0.237837	7.26071
KEGG_PATHWAY	hsa04662:B cell receptor signaling pathway	11	5.26316	1.49819e-07	5880, 5293, 2932, 3845, 4790, 84433, 5777, 5294, 4792, 5594, 5530	80	71	4859	9.41004	1.64799e-05	5.49333e-06	0.000169269
GOTERM_MF_FAT	GO:0008138~protein tyrosine/serine/threonine phosphatase activity	5	2.39234	0.00210739	1844, 5728, 11221, 56940, 1846	164	40	11907	9.07546	0.57625	0.0639132	2.90684
UP_SEQ_FEATURE	domain:Tyrosine-protein phosphatase	6	2.87081	0.000508941	1844, 11221, 56940, 5777, 8073, 1846	207	54	16827	9.03221	0.294046	0.0485266	0.762413
GOTERM_BP_FAT	GO:0030217~T cell differentiation	7	3.34928	0.000196756	3707, 596, 940, 2322, 84433, 55636, 1794	166	64	12447	8.20115	0.284457	0.0127911	0.33137
UP_SEQ_FEATURE	active site:Phosphocysteine intermediate	7	3.34928	0.000290168	1844, 5728, 11221, 56940, 5777, 8073, 1846	207	74	16827	7.68958	0.180043	0.0325427	0.43535
KEGG_PATHWAY	hsa04660:T cell receptor signaling pathway	13	6.2201	7.56903e-08	940, 2932, 3845, 84433, 6885, 3702, 5530, 5293, 4790, 5777, 5294, 4792, 5594	80	104	4859	7.59219	8.3259e-06	4.16296e-06	8.55168e-05
KEGG_PATHWAY	hsa05221:Acute myeloid leukemia	7	3.34928	0.000259289	5293, 6774, 2322, 3845, 4790, 5294, 5594	80	56	4859	7.59219	0.0281224	0.00258986	0.29256
KEGG_PATHWAY	hsa05213:Endometrial cancer	6	2.87081	0.00130897	5728, 5293, 2932, 3845, 5294, 5594	80	51	4859	7.14559	0.134182	0.0095594	1.46898
GOTERM_BP_FAT	GO:0002764~immune response-regulating signal transduction	5	2.39234	0.00526295	8631, 151888, 6885, 4792, 5594	166	53	12447	7.07377	0.999874	0.111397	8.51636
KEGG_PATHWAY	hsa05223:Non-small cell lung cancer	6	2.87081	0.00155912	1021, 2272, 5293, 3845, 5294, 5594	80	53	4859	6.87594	0.157715	0.0100455	1.74745
KEGG_PATHWAY	hsa05212:Pancreatic cancer	8	3.82775	0.000144697	1021, 5880, 5293, 6774, 3845, 4790, 5294, 5594	80	72	4859	6.74861	0.0157918	0.00198774	0.16336
GOTERM_BP_FAT	GO:0030098~lymphocyte differentiation	9	4.30622	5.32161e-05	3707, 596, 940, 7163, 2322, 84433, 27086, 55636, 1794	166	100	12447	6.74837	0.0865466	0.00601669	0.0897271
KEGG_PATHWAY	hsa05222:Small cell lung cancer	9	4.30622	4.60324e-05	3685, 1021, 5728, 2272, 5293, 596, 4790, 5294, 4792	80	82	4859	6.66631	0.00505088	0.00101222	0.0519962
KEGG_PATHWAY	hsa05220:Chronic myeloid leukemia	8	3.82775	0.000172218	1021, 5293, 9846, 3845, 4790, 5294, 4792, 5594	80	74	4859	6.56622	0.0187672	0.00210285	0.194403
INTERPRO	IPR000387:Protein-tyrosine phosphatase	6	2.87081	0.00217195	1844, 11221, 56940, 5777, 8073, 1846	192	72	15091	6.54991	0.609948	0.17163	3.02113
GOTERM_BP_FAT	GO:0048871~multicellular organismal homeostasis	7	3.34928	0.000707827	3356, 5880, 596, 580, 6774, 5321, 154	166	81	12447	6.47992	0.70014	0.0304111	1.18728
KEGG_PATHWAY	hsa04722:Neurotrophin signaling pathway	13	6.2201	4.49942e-07	1445, 5906, 814, 5293, 596, 2932, 397, 3845, 5607, 4790, 5294, 4792, 5594	80	122	4859	6.47203	4.94924e-05	1.23733e-05	0.000508354
INTERPRO	IPR000387:Dual-specific/protein-tyrosine phosphatase, conserved region	6	2.87081	0.00230812	1844, 11221, 56940, 5777, 8073, 1846	192	73	15091	6.46019	0.63233	0.133193	3.20769
KEGG_PATHWAY	hsa05215:Prostate cancer	9	4.30622	7.06853e-05	5728, 5293, 596, 2932, 3845, 4790, 5294, 4792, 5594	80	87	4859	6.28319	0.00774551	0.0012951	0.079833
GOTERM_BP_FAT	GO:0050870~positive regulation of T cell activation	6	2.87081	0.00263588	3707, 940, 961, 6885, 84433, 3559	166	72	12447	6.24849	0.988774	0.073271	4.35443
KEGG_PATHWAY	hsa05218:Melanoma	7	3.34928	0.000809612	1021, 5728, 5293, 2254, 3845, 5294, 5594	80	69	4859	6.16178	0.0852398	0.00682991	0.910916
KEGG_PATHWAY	hsa04062:Chemokine signaling pathway	18	8.61244	1.97989e-09	1445, 5880, 5906, 6774, 2932, 3845, 6846, 3702, 3717, 1794, 5293, 7074, 729230, 2185, 4790, 5294, 4792, 5594	80	178	4859	6.14199	2.17788e-07	2.17788e-07	2.23693e-06
GOTERM_BP_FAT	GO:0050863~regulation of T cell activation	9	4.30622	0.000118894	3662, 3707, 940, 151888, 961, 6885, 83737, 84433, 3559	166	112	12447	6.02533	0.18311	0.00958474	0.200361
KEGG_PATHWAY	hsa05210:Colorectal cancer	8	3.82775	0.000303769	5880, 5293, 596, 2932, 3845, 5294, 4437, 5594	80	81	4859	5.99877	0.0328674	0.00278109	0.342669
GOTERM_BP_FAT	GO:0002521~leukocyte differentiation	10	4.78469	4.17664e-05	3662, 3707, 596, 940, 7163, 2322, 84433, 27086, 55636, 1794	166	125	12447	5.99855	0.0685811	0.00506187	0.0704283
KEGG_PATHWAY	hsa05214:Glioma	6	2.87081	0.00292141	1021, 5728, 5293, 3845, 5294, 5594	80	61	4859	5.97418	0.275175	0.0167955	3.25148
INTERPRO	IPR016130:Protein-tyrosine phosphatase, active site	6	2.87081	0.00325896	1844, 11221, 56940, 5777, 8073, 1846	192	79	15091	5.96954	0.756693	0.161951	4.50109
GOTERM_BP_FAT	GO:0060249~anatomical structure homeostasis	8	3.82775	0.000383271	1756, 23293, 5880, 596, 580, 5321, 10111, 154	166	101	12447	5.93916	0.479033	0.0189958	0.64454
GOTERM_BP_FAT	GO:0030278~regulation of ossification	6	2.87081	0.00353052	1021, 596, 5321, 5734, 2185, 154	166	77	12447	5.84275	0.997561	0.0846705	5.79136
KEGG_PATHWAY	hsa04370:VEGF signaling pathway	7	3.34928	0.00117312	5880, 5293, 5321, 3845, 5294, 5594, 5530	80	74	4859	5.74544	0.121131	0.00918041	1.31745
INTERPRO	IPR001245:Tyrosine protein kinase	8	3.82775	0.00052239	1445, 6259, 2322, 2185, 6885, 3702, 10783, 3717	192	111	15091	5.66479	0.202485	0.0726442	0.734516
GOTERM_BP_FAT	GO:0006470~protein amino acid dephosphorylation	9	4.30622	0.000192132	1844, 5728, 596, 11221, 56940, 5777, 8073, 5530, 1846	166	120	12447	5.62364	0.278807	0.0129888	0.323596
KEGG_PATHWAY	hsa04664:Fc epsilon RI signaling pathway	7	3.34928	0.00134926	5880, 5293, 5321, 9846, 3845, 5294, 5594	80	76	4859	5.59424	0.138016	0.00923947	1.51388
SP_PIR_KEYWORDS	protein phosphatase	8	3.82775	0.000617863	1844, 5728, 11221, 56940, 5777, 8073, 5530, 1846	207	118	16852	5.51936	0.15474	0.0207946	0.810257
GOTERM_MF_FAT	GO:0004725~protein tyrosine phosphatase activity	7	3.34928	0.00171492	1844, 5728, 11221, 56940, 5777, 8073, 1846	164	93	11907	5.46479	0.502705	0.061532	2.37151
SP_PIR_KEYWORDS	SH2 domain	7	3.34928	0.00192067	116449, 1445, 6774, 5777, 3702, 26228, 3717	207	106	16852	5.37617	0.407216	0.0509488	2.4989
GOTERM_BP_FAT	GO:0006606~protein import into nucleus	6	2.87081	0.00512365	23214, 2254, 4792, 5594, 5530, 3717	166	84	12447	5.35585	0.99984	0.109973	8.30002
SP_PIR_KEYWORDS	tyrosine-protein kinase	7	3.34928	0.00201445	1445, 6259, 2322, 2185, 5607, 3702, 3717	207	107	16852	5.32593	0.422175	0.0486394	2.61942
GOTERM_BP_FAT	GO:0051249~regulation of lymphocyte activation	10	4.78469	0.00010669	3662, 3707, 940, 2322, 151888, 961, 6885, 83737, 84433, 3559	166	141	12447	5.31787	0.165973	0.00903343	0.179813
KEGG_PATHWAY	hsa04210:Apoptosis	7	3.34928	0.00187824	5293, 596, 5575, 4790, 5294, 4792, 5530	80	81	4859	5.24892	0.186819	0.0114232	2.10168
GOTERM_BP_FAT	GO:0051170~nuclear import	6	2.87081	0.00565936	23214, 2254, 4792, 5594, 5530, 3717	166	86	12447	5.2313	0.999936	0.11503	9.12937
INTERPRO	IPR000980:SH2 motif	7	3.34928	0.00227521	116449, 1445, 6774, 5777, 3702, 26228, 3717	192	106	15091	5.1905	0.627041	0.151582	3.16263
INTERPRO	IPR008266:Tyrosine protein kinase, active site	6	2.87081	0.00623575	1445, 6259, 2322, 2185, 3702, 3717	192	92	15091	5.12602	0.933366	0.188076	8.44726
GOTERM_BP_FAT	GO:0006913~nucleocytoplasmic transport	10	4.78469	0.000146559	23214, 23293, 814, 2254, 2932, 6310, 4792, 5594, 5530, 3717	166	147	12447	5.10081	0.220665	0.0112685	0.246929
GOTERM_BP_FAT	GO:0030097~hemopoiesis	15	7.17703	1.46544e-06	3662, 3707, 596, 940, 2322, 3398, 27086, 84433, 3394, 1794, 3717, 1021, 7163, 54977, 55636	166	222	12447	5.06635	0.00248962	0.000415367	0.00247189
GOTERM_BP_FAT	GO:0051169~nuclear transport	10	4.78469	0.000162381	23214, 23293, 814, 2254, 2932, 6310, 4792, 5594, 5530, 3717	166	149	12447	5.03234	0.241363	0.0119382	0.273551
GOTERM_BP_FAT	GO:0042110~T cell activation	8	3.82775	0.00107506	3662, 3707, 596, 940, 2322, 84433, 55636, 1794	166	120	12447	4.9988	0.839532	0.0389946	1.79803
GOTERM_BP_FAT	GO:0050867~positive regulation of cell activation	7	3.34928	0.00283769	3707, 940, 961, 6885, 84433, 3559, 3717	166	106	12447	4.95164	0.992044	0.0750023	4.68036
GOTERM_BP_FAT	GO:0050865~regulation of cell activation	11	5.26316	7.55253e-05	3662, 3707, 940, 2322, 151888, 961, 6885, 83737, 84433, 3559, 3717	166	167	12447	4.93893	0.120563	0.00799744	0.12732
GOTERM_BP_FAT	GO:0048534~hemopoietic or lymphoid organ development	16	7.6555	9.30872e-07	3662, 3707, 596, 940, 2322, 3398, 27086, 84433, 3394, 1794, 3717, 1021, 7163, 54977, 10018, 55636	166	246	12447	4.87687	0.00158216	0.000527665	0.00157019
GOTERM_BP_FAT	GO:0002520~immune system development	17	8.13397	3.88243e-07	3662, 3707, 596, 940, 2322, 3398, 27086, 84433, 3394, 4437, 1794, 3717, 1021, 7163, 54977, 10018, 55636	166	262	12447	4.86524	0.000660183	0.000660183	0.000654887
GOTERM_BP_FAT	GO:0016311~dephosphorylation	9	4.30622	0.000520712	1844, 5728, 596, 11221, 56940, 5777, 8073, 5530, 1846	166	139	12447	4.85494	0.587682	0.0249955	0.874719
GOTERM_BP_FAT	GO:0000165~MAPKKK cascade	11	5.26316	9.19566e-05	3707, 1844, 11221, 23043, 56940, 2185, 5607, 6885, 5594, 3717, 1846	166	171	12447	4.8234	0.144805	0.00865265	0.155
GOTERM_BP_FAT	GO:0002694~regulation of leukocyte activation	10	4.78469	0.000264492	3662, 3707, 940, 2322, 151888, 961, 6885, 83737, 84433, 3559	166	159	12447	4.71584	0.362347	0.0153961	0.445211
GOTERM_BP_FAT	GO:0030155~regulation of cell adhesion	8	3.82775	0.00163601	10370, 1021, 5728, 596, 9595, 397, 961, 3717	166	129	12447	4.65004	0.938279	0.0531461	2.7241
SMART	SM00219:TyrKc	8	3.82775	0.00161882	1445, 6259, 2322, 2185, 6885, 3702, 10783, 3717	130	111	8334	4.62037	0.183327	0.183327	1.85609
GOTERM_BP_FAT	GO:0051051~negative regulation of transport	8	3.82775	0.00171022	3356, 3685, 5728, 596, 580, 4790, 4792, 154	166	130	12447	4.61427	0.94561	0.054453	2.84598
KEGG_PATHWAY	hsa04666:Fc gamma R-mediated phagocytosis	7	3.34928	0.00398777	5880, 5293, 5321, 9846, 5294, 5594, 1794	80	94	4859	4.52301	0.355662	0.0207126	4.41411
GOTERM_BP_FAT	GO:0051098~regulation of binding	9	4.30622	0.000859381	3662, 92140, 596, 3398, 3845, 84433, 4792, 154, 3717	166	150	12447	4.49892	0.768329	0.0334383	1.43976
SP_PIR_KEYWORDS	prenylation	8	3.82775	0.00205308	5880, 5906, 26051, 5412, 3845, 8073, 4001, 114299	207	145	16852	4.49162	0.428227	0.045516	2.66903
GOTERM_BP_FAT	GO:0051101~regulation of DNA binding	7	3.34928	0.00481556	3662, 92140, 3398, 3845, 84433, 4792, 3717	166	118	12447	4.44808	0.999728	0.106385	7.81983
SP_PIR_KEYWORDS	phosphotransferase	10	4.78469	0.000575405	3707, 1445, 1021, 814, 6259, 5575, 2932, 2322, 6885, 5594	207	191	16852	4.26234	0.144916	0.0221168	0.754773
SMART	SM00252:SH2	7	3.34928	0.00591318	116449, 1445, 6774, 5777, 3702, 26228, 3717	130	106	8334	4.23353	0.523526	0.309729	6.62847
GOTERM_BP_FAT	GO:0017038~protein import	7	3.34928	0.00611759	23214, 4285, 2254, 4792, 5594, 5530, 3717	166	124	12447	4.23285	0.999971	0.119524	9.83317
GOTERM_MF_FAT	GO:0019900~kinase binding	10	4.78469	0.000618327	1844, 694, 580, 6774, 8631, 2932, 2322, 2185, 5594, 3717	164	173	11907	4.19674	0.222551	0.118269	0.861161
GOTERM_BP_FAT	GO:0010740~positive regulation of protein kinase cascade	9	4.30622	0.00135913	80833, 2254, 56940, 9516, 6885, 84433, 10783, 154, 3717	166	161	12447	4.19154	0.901081	0.0480307	2.26803
GOTERM_MF_FAT	GO:0004713~protein tyrosine kinase activity	9	4.30622	0.0014188	1445, 6259, 2322, 2185, 5607, 6885, 3702, 10783, 3717	164	157	11907	4.16199	0.438903	0.062189	1.96578
SP_PIR_KEYWORDS	Proto-oncogene	11	5.26316	0.000384143	694, 5880, 5108, 596, 5245, 23092, 3845, 9516, 10215, 54904, 3717	207	220	16852	4.07053	0.0992315	0.017267	0.504476
SP_PIR_KEYWORDS	chromosomal rearrangement	13	6.2201	9.47895e-05	3662, 694, 5108, 2272, 596, 84441, 152330, 23092, 10215, 27086, 54904, 4001, 3717	207	262	16852	4.03946	0.0254544	0.00514352	0.124702
GOTERM_BP_FAT	GO:0046649~lymphocyte activation	10	4.78469	0.000970238	3662, 3707, 596, 940, 7163, 2322, 84433, 27086, 55636, 1794	166	190	12447	3.94642	0.808176	0.0360278	1.62406
GOTERM_MF_FAT	GO:0004721~phosphoprotein phosphatase activity	8	3.82775	0.00438444	1844, 5728, 11221, 56940, 5777, 8073, 5530, 1846	164	149	11907	3.89818	0.832771	0.105754	5.9594
KEGG_PATHWAY	hsa04650:Natural killer cell mediated cytotoxicity	8	3.82775	0.00393243	5880, 5293, 3845, 2185, 5777, 5294, 5594, 5530	80	125	4859	3.8872	0.351712	0.0214378	4.35408
GOTERM_BP_FAT	GO:0010627~regulation of protein kinase cascade	12	5.74163	0.000317066	5728, 80833, 7128, 2254, 56940, 9516, 2185, 6885, 84433, 10783, 154, 3717	166	237	12447	3.79655	0.416911	0.01725	0.533485
GOTERM_BP_FAT	GO:0008284~positive regulation of cell proliferation	20	9.56938	1.38256e-06	5880, 596, 5321, 940, 2254, 2322, 3398, 3845, 5607, 961, 84433, 27086, 3717, 154, 3356, 1021, 10135, 2185, 3559, 5594	166	399	12447	3.75849	0.00234898	0.000587763	0.00233209
GOTERM_BP_FAT	GO:0002684~positive regulation of immune system process	11	5.26316	0.000830668	3707, 8631, 940, 961, 6885, 83737, 84433, 27086, 3559, 4792, 5594	166	225	12447	3.66578	0.756723	0.033096	1.39198
GOTERM_BP_FAT	GO:0007169~transmembrane receptor protein tyrosine kinase signaling pathway	10	4.78469	0.00193306	116449, 5728, 6774, 7074, 2254, 2322, 2185, 26228, 154, 3717	166	210	12447	3.57057	0.962795	0.0602113	3.21115
GOTERM_BP_FAT	GO:0000122~negative regulation of transcription from RNA polymerase II promoter	12	5.74163	0.000648197	92140, 10370, 11278, 3660, 6774, 51317, 3398, 4790, 10215, 27086, 23528, 3394	166	258	12447	3.48753	0.668106	0.0286076	1.08778
GOTERM_BP_FAT	GO:0051094~positive regulation of developmental process	12	5.74163	0.000886524	3707, 694, 596, 5321, 7074, 2254, 3398, 10507, 4790, 3559, 154, 3717	166	268	12447	3.3574	0.778791	0.0337063	1.48492
INTERPRO	IPR000719:Protein kinase, core	19	9.09091	1.53823e-05	1445, 814, 9448, 2081, 23043, 2932, 2322, 5607, 6885, 4117, 3702, 3717, 255967, 1021, 6259, 2185, 10783, 375449, 5594	192	447	15091	3.3409	0.00663845	0.00663845	0.0217005
UP_SEQ_FEATURE	domain:Protein kinase	18	8.61244	2.97694e-05	1445, 814, 9448, 2081, 23043, 2932, 2322, 5607, 6885, 4117, 3702, 255967, 1021, 6259, 2185, 10783, 375449, 5594	207	439	16827	3.33307	0.0201567	0.0201567	0.0447458
KEGG_PATHWAY	hsa04010:MAPK signaling pathway	14	6.69856	0.000205907	5880, 5906, 9448, 11221, 5321, 2254, 3845, 5607, 6885, 5530, 1844, 4790, 5594, 1846	80	256	4859	3.32158	0.0223974	0.00226264	0.232392
GOTERM_BP_FAT	GO:0045321~leukocyte activation	10	4.78469	0.00345694	3662, 3707, 596, 940, 7163, 2322, 84433, 27086, 55636, 1794	166	229	12447	3.27432	0.997234	0.0841632	5.67395
INTERPRO	IPR002290:Serine/threonine protein kinase	10	4.78469	0.00363158	1021, 814, 9448, 23043, 2932, 5607, 4117, 10783, 375449, 5594	192	241	15091	3.26137	0.793062	0.145752	5.00356
SP_PIR_KEYWORDS	ATP	9	4.30622	0.00690099	1445, 1021, 814, 6259, 225, 490, 2932, 2322, 5594	207	227	16852	3.22773	0.847955	0.118008	8.7123
GOTERM_BP_FAT	GO:0007243~protein kinase cascade	15	7.17703	0.000245887	3707, 1844, 6774, 9448, 11221, 23043, 56940, 729230, 2185, 5607, 6885, 4792, 5594, 3717, 1846	166	352	12447	3.19525	0.341838	0.0148284	0.413954
GOTERM_BP_FAT	GO:0010648~negative regulation of cell communication	10	4.78469	0.00421444	3356, 57680, 5728, 9628, 7128, 2254, 6310, 51741, 4792, 154	166	236	12447	3.1772	0.999241	0.0962314	6.87612
GOTERM_BP_FAT	GO:0009967~positive regulation of signal transduction	12	5.74163	0.00145655	10370, 3707, 80833, 2254, 56940, 3845, 9516, 6885, 84433, 10783, 154, 3717	166	285	12447	3.15713	0.916206	0.0503428	2.42873
INTERPRO	IPR017441:Protein kinase, ATP binding site	17	8.13397	0.000111399	1445, 814, 2081, 9448, 23043, 2932, 2322, 5607, 6885, 4117, 3702, 3717, 1021, 6259, 2185, 10783, 5594	192	428	15091	3.12192	0.0470935	0.0238307	0.157057
KEGG_PATHWAY	hsa05200:Pathways in cancer	16	7.6555	0.000134375	5728, 5880, 596, 6774, 2932, 2254, 2322, 3845, 4437, 3685, 1021, 5293, 4790, 5294, 4792, 5594	80	316	4859	3.07532	0.0146735	0.00210952	0.151715
UP_SEQ_FEATURE	binding site:ATP	19	9.09091	6.21569e-05	3707, 1445, 814, 9448, 2081, 23043, 2932, 2322, 5607, 6885, 4117, 3702, 3717, 1021, 6259, 2185, 10783, 375449, 5594	207	513	16827	3.01074	0.0416255	0.0140723	0.0934055
GOTERM_BP_FAT	GO:0051253~negative regulation of RNA metabolic process	14	6.69856	0.000822351	11278, 3660, 6774, 580, 3398, 27086, 10215, 23528, 3394, 92140, 10370, 51317, 4790, 6605	166	352	12447	2.98224	0.753254	0.0335557	1.37813
INTERPRO	IPR001849:Pleckstrin homology	10	4.78469	0.00668936	11033, 54518, 5334, 8631, 7074, 9846, 23092, 3702, 65059, 26228	192	265	15091	2.966	0.945318	0.187458	9.03511
GOTERM_BP_FAT	GO:0042127~regulation of cell proliferation	29	13.8756	5.43074e-07	940, 56940, 2254, 3845, 961, 84433, 27086, 154, 3356, 10135, 151888, 5777, 3559, 1445, 5728, 5880, 694, 596, 5321, 5245, 3398, 2322, 5607, 3717, 1021, 2185, 83737, 4792, 5594	166	749	12447	2.90317	0.000923343	0.000461778	0.000916055
SP_PIR_KEYWORDS	kinase	23	11.0048	1.40909e-05	1445, 3707, 814, 9448, 2081, 23043, 2932, 2322, 5607, 4117, 6885, 3702, 30011, 3717, 1021, 5293, 6259, 2185, 5294, 10783, 375449, 5594, 114299	207	645	16852	2.90301	0.00382541	0.00191454	0.0185465
GOTERM_BP_FAT	GO:0006357~regulation of transcription from RNA polymerase II promoter	27	12.9187	2.14599e-06	3662, 11278, 3660, 6774, 3605, 1105, 27086, 27063, 154, 92140, 253461, 10923, 22806, 84441, 6310, 3398, 10215, 23528, 3394, 10370, 57680, 51317, 8631, 9516, 4790, 4792, 6605	166	710	12447	2.85143	0.00364367	0.000521339	0.00361979
GOTERM_BP_FAT	GO:0043066~negative regulation of apoptosis	13	6.2201	0.00200443	10370, 57680, 5728, 596, 580, 7128, 2932, 10507, 3845, 4790, 6885, 5294, 4792	166	342	12447	2.85019	0.967056	0.061247	3.32784
GOTERM_BP_FAT	GO:0010647~positive regulation of cell communication	12	5.74163	0.00341622	10370, 3707, 80833, 2254, 56940, 3845, 9516, 6885, 84433, 10783, 154, 3717	166	318	12447	2.82951	0.997035	0.0844185	5.60891
INTERPRO	IPR008271:Serine/threonine protein kinase, active site	12	5.74163	0.00356612	1021, 814, 2081, 9448, 23043, 2932, 5607, 6885, 4117, 10783, 375449, 5594	192	334	15091	2.82391	0.787091	0.157917	4.91547
GOTERM_BP_FAT	GO:0043069~negative regulation of programmed cell death	13	6.2201	0.00226054	10370, 57680, 5728, 596, 580, 7128, 2932, 10507, 3845, 4790, 6885, 5294, 4792	166	347	12447	2.80912	0.97871	0.0664322	3.74546
GOTERM_BP_FAT	GO:0045892~negative regulation of transcription, DNA-dependent	13	6.2201	0.00231485	92140, 10370, 11278, 3660, 6774, 51317, 3398, 4790, 10215, 27086, 23528, 3394, 6605	166	348	12447	2.80105	0.980593	0.0668227	3.8338
GOTERM_BP_FAT	GO:0060548~negative regulation of cell death	13	6.2201	0.00231485	10370, 57680, 5728, 596, 580, 7128, 2932, 10507, 3845, 4790, 6885, 5294, 4792	166	348	12447	2.80105	0.980593	0.0668227	3.8338
INTERPRO	IPR017442:Serine/threonine protein kinase-related	12	5.74163	0.00382355	1021, 814, 2081, 9448, 23043, 2932, 5607, 6885, 4117, 10783, 375449, 5594	192	337	15091	2.79878	0.809627	0.139978	5.26147
GOTERM_BP_FAT	GO:0007610~behavior	16	7.6555	0.000609369	5728, 5880, 596, 6774, 5334, 6310, 3845, 6846, 5090, 1794, 3356, 54982, 5575, 729230, 55636, 5594	166	431	12447	2.78355	0.645431	0.0283906	1.02293
GOTERM_BP_FAT	GO:0007167~enzyme linked receptor protein signaling pathway	12	5.74163	0.00411988	116449, 5728, 6774, 7074, 2254, 56940, 2322, 2185, 6885, 26228, 154, 3717	166	326	12447	2.76007	0.999108	0.0954519	6.72684
GOTERM_BP_FAT	GO:0045934~negative regulation of nucleobase, nucleoside, nucleotide and nucleic acid metabolic process	18	8.61244	0.000272093	11278, 3660, 580, 6774, 5245, 6310, 3398, 10215, 27086, 23528, 3394, 4437, 92140, 10370, 8726, 51317, 4790, 6605	166	490	12447	2.75444	0.37054	0.0153113	0.457978
GOTERM_BP_FAT	GO:0006468~protein amino acid phosphorylation	23	11.0048	2.87943e-05	1445, 814, 596, 9448, 2081, 23043, 2932, 2322, 5607, 4117, 6885, 3702, 3717, 255967, 1021, 5293, 6259, 5575, 2185, 5294, 10783, 375449, 5594	166	629	12447	2.74179	0.0477997	0.00444282	0.0485593
UP_SEQ_FEATURE	active site:Proton acceptor	21	10.0478	8.33699e-05	1445, 814, 9448, 2081, 130589, 23043, 2932, 51741, 2322, 3293, 5607, 6885, 4117, 3702, 3717, 1021, 6259, 2185, 10783, 375449, 5594	207	623	16827	2.74011	0.0554318	0.0113407	0.125264
GOTERM_BP_FAT	GO:0016481~negative regulation of transcription	16	7.6555	0.000771036	11278, 3660, 6774, 5245, 6310, 3398, 10215, 27086, 23528, 3394, 92140, 10370, 8726, 51317, 4790, 6605	166	441	12447	2.72043	0.730729	0.0322688	1.29266
GOTERM_BP_FAT	GO:0051172~negative regulation of nitrogen compound metabolic process	18	8.61244	0.000320892	11278, 3660, 580, 6774, 5245, 6310, 3398, 10215, 27086, 23528, 3394, 4437, 92140, 10370, 8726, 51317, 4790, 6605	166	497	12447	2.71564	0.420694	0.0169154	0.539905
SP_PIR_KEYWORDS	serine/threonine-protein kinase	12	5.74163	0.00482406	1021, 814, 2081, 9448, 23043, 2932, 5607, 6885, 4117, 10783, 375449, 5594	207	360	16852	2.71369	0.731611	0.0896729	6.16701
GOTERM_BP_FAT	GO:0045944~positive regulation of transcription from RNA polymerase II promoter	13	6.2201	0.00312338	3662, 11278, 6774, 84441, 3605, 6310, 154, 10370, 57680, 253461, 8631, 4790, 4792	166	361	12447	2.70018	0.995113	0.0797808	5.13996
GOTERM_BP_FAT	GO:0010629~negative regulation of gene expression	17	8.13397	0.000611571	11278, 3660, 6774, 5245, 6310, 3398, 10215, 27086, 23528, 3394, 92140, 10370, 8726, 51317, 57690, 4790, 6605	166	478	12447	2.66672	0.646758	0.0277325	1.02661
GOTERM_BP_FAT	GO:0008285~negative regulation of cell proliferation	12	5.74163	0.00538783	1445, 1021, 694, 5728, 596, 5245, 2322, 151888, 83737, 5777, 3559, 3717	166	338	12447	2.66208	0.999898	0.112497	8.70989
GOTERM_BP_FAT	GO:0006915~apoptosis	20	9.56938	0.000175221	5728, 596, 2081, 3605, 81037, 56940, 3845, 30011, 3717, 9450, 7128, 7074, 2185, 9516, 4790, 3559, 5777, 10018, 4792, 10783	166	565	12447	2.65423	0.257756	0.0123431	0.295153
GOTERM_BP_FAT	GO:0042592~homeostatic process	25	11.9617	1.96669e-05	1756, 5880, 596, 580, 6774, 5321, 6310, 64924, 3398, 10215, 9990, 5530, 3717, 154, 3356, 23293, 54982, 54977, 729230, 10111, 2185, 3559, 10018, 23315, 84679	166	707	12447	2.65141	0.0329003	0.00371018	0.033169
GOTERM_BP_FAT	GO:0012501~programmed cell death	20	9.56938	0.00020975	5728, 596, 2081, 3605, 81037, 56940, 3845, 30011, 3717, 9450, 7128, 7074, 2185, 9516, 4790, 3559, 5777, 10018, 4792, 10783	166	573	12447	2.61717	0.300103	0.0131287	0.353219
GOTERM_MF_FAT	GO:0016563~transcription activator activity	14	6.69856	0.00297061	3662, 596, 814, 6774, 84441, 5245, 23528, 1390, 10370, 57680, 6239, 8631, 10923, 6605	164	394	11907	2.57983	0.702052	0.0775503	4.07472
GOTERM_MF_FAT	GO:0019899~enzyme binding	18	8.61244	0.000590598	4650, 1756, 694, 5906, 596, 580, 26051, 6774, 2932, 2322, 154, 3717, 1844, 8631, 2185, 4792, 5594, 114299	164	508	11907	2.57257	0.213722	0.213722	0.822691
GOTERM_BP_FAT	GO:0006793~phosphorus metabolic process	31	14.8325	2.60667e-06	11221, 2932, 56940, 8073, 3702, 255967, 1844, 6259, 5777, 375449, 1846, 1445, 5728, 814, 596, 2081, 9448, 23043, 2322, 5607, 4117, 6885, 5530, 3717, 1021, 5293, 5575, 2185, 5294, 10783, 5594	166	907	12447	2.56278	0.00442413	0.000554089	0.00439684
GOTERM_BP_FAT	GO:0006796~phosphate metabolic process	31	14.8325	2.60667e-06	11221, 2932, 56940, 8073, 3702, 255967, 1844, 6259, 5777, 375449, 1846, 1445, 5728, 814, 596, 2081, 9448, 23043, 2322, 5607, 4117, 6885, 5530, 3717, 1021, 5293, 5575, 2185, 5294, 10783, 5594	166	907	12447	2.56278	0.00442413	0.000554089	0.00439684
GOTERM_BP_FAT	GO:0008219~cell death	23	11.0048	8.44061e-05	5728, 596, 2081, 3605, 81037, 6310, 56940, 3845, 30011, 3717, 9450, 3356, 54982, 7128, 7074, 2185, 9516, 4790, 3559, 5777, 10018, 4792, 10783	166	676	12447	2.55116	0.133749	0.00841036	0.142281
GOTERM_BP_FAT	GO:0016265~death	23	11.0048	9.20038e-05	5728, 596, 2081, 3605, 81037, 6310, 56940, 3845, 30011, 3717, 9450, 3356, 54982, 7128, 7074, 2185, 9516, 4790, 3559, 5777, 10018, 4792, 10783	166	680	12447	2.53615	0.144873	0.00820331	0.155079
GOTERM_BP_FAT	GO:0042981~regulation of apoptosis	26	12.4402	2.68187e-05	2932, 121665, 3845, 10507, 84433, 154, 10018, 3559, 694, 5728, 596, 2081, 580, 5321, 5245, 51741, 6885, 3717, 10370, 57680, 7128, 7074, 4790, 5294, 4792, 5594	166	769	12447	2.53515	0.0445943	0.00455153	0.0452282
GOTERM_BP_FAT	GO:0043067~regulation of programmed cell death	26	12.4402	3.18535e-05	2932, 121665, 3845, 10507, 84433, 154, 10018, 3559, 694, 5728, 596, 2081, 580, 5321, 5245, 51741, 6885, 3717, 10370, 57680, 7128, 7074, 4790, 5294, 4792, 5594	166	777	12447	2.50905	0.0527419	0.00450513	0.053717
GOTERM_BP_FAT	GO:0010941~regulation of cell death	26	12.4402	3.39521e-05	2932, 121665, 3845, 10507, 84433, 154, 10018, 3559, 694, 5728, 596, 2081, 580, 5321, 5245, 51741, 6885, 3717, 10370, 57680, 7128, 7074, 4790, 5294, 4792, 5594	166	780	12447	2.4994	0.0561174	0.00443272	0.0572551
GOTERM_BP_FAT	GO:0019220~regulation of phosphate metabolic process	15	7.17703	0.00281316	5728, 596, 580, 2081, 56940, 6310, 3845, 6885, 3717, 154, 23293, 3356, 1844, 5575, 2185	166	453	12447	2.48285	0.991704	0.0755498	4.64079
GOTERM_BP_FAT	GO:0051174~regulation of phosphorus metabolic process	15	7.17703	0.00281316	5728, 596, 580, 2081, 56940, 6310, 3845, 6885, 3717, 154, 23293, 3356, 1844, 5575, 2185	166	453	12447	2.48285	0.991704	0.0755498	4.64079
GOTERM_BP_FAT	GO:0010558~negative regulation of macromolecule biosynthetic process	17	8.13397	0.00154506	11278, 3660, 6774, 5245, 6310, 3398, 10215, 27086, 23528, 3394, 92140, 3685, 10370, 8726, 51317, 4790, 6605	166	522	12447	2.44194	0.927935	0.0522621	2.57451
UP_SEQ_FEATURE	nucleotide phosphate-binding region:ATP	27	12.9187	5.00702e-05	3707, 2932, 1105, 3702, 6259, 3796, 10111, 375449, 4650, 1445, 814, 2081, 9448, 225, 23043, 2322, 5607, 4117, 6885, 4437, 3717, 1021, 57680, 2185, 10783, 55636, 5594	207	910	16827	2.4119	0.033669	0.0169786	0.0752488
GOTERM_BP_FAT	GO:0042325~regulation of phosphorylation	14	6.69856	0.00543456	5728, 596, 580, 2081, 56940, 6310, 3845, 6885, 154, 3717, 3356, 1844, 5575, 2185	166	437	12447	2.40217	0.999906	0.112049	8.78222
GOTERM_MF_FAT	GO:0004672~protein kinase activity	19	9.09091	0.000885592	1445, 814, 9448, 2081, 23043, 2932, 2322, 5607, 6885, 4117, 3702, 3717, 255967, 1021, 6259, 2185, 10783, 375449, 5594	164	575	11907	2.39908	0.302739	0.0695799	1.23125
GOTERM_MF_FAT	GO:0008134~transcription factor binding	16	7.6555	0.00284915	3662, 11278, 694, 596, 2625, 6774, 84441, 4774, 2932, 27063, 1390, 92140, 10370, 10923, 4792, 6605	164	488	11907	2.38045	0.686908	0.0796002	3.91119
GOTERM_BP_FAT	GO:0007242~intracellular signaling cascade	37	17.7033	1.44898e-06	116449, 3707, 6774, 11221, 5334, 9628, 5734, 2932, 56940, 3845, 3702, 767, 154, 1390, 3356, 1844, 6239, 729230, 1846, 4650, 1445, 5880, 5906, 9448, 23043, 5607, 6885, 51366, 3717, 5293, 5575, 7074, 397, 2185, 5294, 4792, 5594	166	1180	12447	2.35113	0.00246168	0.000492821	0.00244411
GOTERM_BP_FAT	GO:0009890~negative regulation of biosynthetic process	17	8.13397	0.0024349	11278, 3660, 6774, 5245, 6310, 3398, 10215, 27086, 23528, 3394, 92140, 3685, 10370, 8726, 51317, 4790, 6605	166	546	12447	2.3346	0.984185	0.0690009	4.02881
GOTERM_BP_FAT	GO:0016310~phosphorylation	23	11.0048	0.000361956	1445, 814, 596, 9448, 2081, 23043, 2932, 2322, 5607, 4117, 6885, 3702, 3717, 255967, 1021, 5293, 6259, 5575, 2185, 5294, 10783, 375449, 5594	166	749	12447	2.30252	0.45979	0.0184875	0.608798
GOTERM_BP_FAT	GO:0031327~negative regulation of cellular biosynthetic process	16	7.6555	0.00490179	11278, 3660, 6774, 5245, 6310, 3398, 10215, 27086, 23528, 3394, 92140, 10370, 8726, 51317, 4790, 6605	166	534	12447	2.24665	0.999766	0.106806	7.95447
GOTERM_MF_FAT	GO:0046983~protein dimerization activity	16	7.6555	0.00513435	4650, 596, 580, 6774, 51741, 10215, 27086, 4437, 1390, 154, 5530, 54982, 7163, 4790, 22806, 84679	164	520	11907	2.23396	0.876938	0.109874	6.94505
GOTERM_BP_FAT	GO:0031328~positive regulation of cellular biosynthetic process	19	9.09091	0.00278303	3662, 11278, 84441, 6774, 5321, 3605, 940, 6310, 84433, 3717, 154, 10370, 57680, 253461, 8631, 2185, 4790, 4792, 5594	166	658	12447	2.16513	0.991266	0.0759682	4.59218
GOTERM_BP_FAT	GO:0010605~negative regulation of macromolecule metabolic process	20	9.56938	0.00214042	11278, 3660, 580, 6774, 5245, 6310, 3398, 10215, 27086, 23528, 3394, 4437, 92140, 3685, 10370, 8726, 51317, 57690, 4790, 6605	166	695	12447	2.15775	0.973872	0.0641202	3.5498
GOTERM_BP_FAT	GO:0006955~immune response	17	8.13397	0.00577998	116449, 596, 5734, 3605, 940, 10507, 27086, 6846, 3394, 2590, 4437, 9450, 8631, 729230, 397, 151888, 3559	166	597	12447	2.13516	0.999948	0.11596	9.31514
GOTERM_BP_FAT	GO:0009891~positive regulation of biosynthetic process	19	9.09091	0.00326728	3662, 11278, 84441, 6774, 5321, 3605, 940, 6310, 84433, 3717, 154, 10370, 57680, 253461, 8631, 2185, 4790, 4792, 5594	166	668	12447	2.13272	0.996177	0.0820773	5.37067
SP_PIR_KEYWORDS	atp-binding	33	15.7895	6.15399e-05	3707, 2932, 1105, 3702, 6259, 10111, 3796, 375449, 4650, 1445, 814, 2081, 9448, 225, 23043, 2322, 5607, 4117, 6885, 4437, 3717, 1021, 57680, 5293, 7322, 490, 84893, 2185, 5294, 134111, 10783, 55636, 5594	207	1260	16852	2.13218	0.0166	0.0041761	0.080976

## Sheet: DHS-cluster-7
Category	Term	Count	%	PValue	Genes	List Total	Pop Hits	Pop Total	Fold Enrichment	Bonferroni	Benjamini	FDR
BIOCARTA	h_erbB4pathway:g-Secretase mediated ErbB4 Signaling Pathway	3	2.58621	0.00271156	2066, 6868, 10718	20	6	1353	33.825	0.197429	0.197429	2.85226
GOTERM_BP_FAT	GO:0007368~determination of left/right symmetry	4	3.44828	0.00309569	10370, 5308, 79659, 9371	90	41	12447	13.4927	0.968084	0.82135	4.84318
GOTERM_BP_FAT	GO:0009799~determination of symmetry	4	3.44828	0.00331673	10370, 5308, 79659, 9371	90	42	12447	13.1714	0.975053	0.707806	5.18045
GOTERM_BP_FAT	GO:0009855~determination of bilateral symmetry	4	3.44828	0.00331673	10370, 5308, 79659, 9371	90	42	12447	13.1714	0.975053	0.707806	5.18045
GOTERM_BP_FAT	GO:0051783~regulation of nuclear division	4	3.44828	0.00639681	9585, 23140, 9787, 3479	90	53	12447	10.4377	0.999199	0.509813	9.76495
GOTERM_BP_FAT	GO:0007088~regulation of mitosis	4	3.44828	0.00639681	9585, 23140, 9787, 3479	90	53	12447	10.4377	0.999199	0.509813	9.76495
GOTERM_BP_FAT	GO:0001934~positive regulation of protein amino acid phosphorylation	5	4.31034	0.00346104	1909, 392255, 1910, 6868, 3479	90	87	12447	7.94828	0.97876	0.618243	5.40002
GOTERM_BP_FAT	GO:0042327~positive regulation of phosphorylation	5	4.31034	0.00474096	1909, 392255, 1910, 6868, 3479	90	95	12447	7.27895	0.994906	0.652137	7.32681
GOTERM_BP_FAT	GO:0010562~positive regulation of phosphorus metabolic process	5	4.31034	0.00529315	1909, 392255, 1910, 6868, 3479	90	98	12447	7.05612	0.99725	0.625707	8.14666
GOTERM_BP_FAT	GO:0045937~positive regulation of phosphate metabolic process	5	4.31034	0.00529315	1909, 392255, 1910, 6868, 3479	90	98	12447	7.05612	0.99725	0.625707	8.14666
SP_PIR_KEYWORDS	chromosomal rearrangement	10	8.62069	6.75639e-05	392255, 8648, 2272, 865, 9734, 473, 8091, 3092, 54904, 55653	114	262	16852	5.64216	0.0134223	0.00673384	0.0846513
SP_PIR_KEYWORDS	microtubule	8	6.89655	0.000631537	161436, 9585, 27229, 84790, 4133, 27436, 79659, 9371	114	216	16852	5.47498	0.118691	0.0310932	0.78869
GOTERM_BP_FAT	GO:0051270~regulation of cell motion	7	6.03448	0.00213891	2066, 10370, 10371, 6868, 3486, 9734, 3479	90	186	12447	5.20484	0.907345	0.907345	3.37031
GOTERM_BP_FAT	GO:0001932~regulation of protein amino acid phosphorylation	6	5.17241	0.00574969	1909, 392255, 1910, 6868, 3486, 3479	90	160	12447	5.18625	0.998349	0.551027	8.81935
GOTERM_BP_FAT	GO:0030334~regulation of cell migration	6	5.17241	0.00605544	2066, 10370, 6868, 3486, 9734, 3479	90	162	12447	5.12222	0.998827	0.527531	9.26729
GOTERM_CC_FAT	GO:0005874~microtubule	8	6.89655	0.00250802	161436, 9585, 27229, 84790, 4133, 27436, 79659, 9371	86	252	11556	4.26578	0.365248	0.365248	3.04855
GOTERM_MF_FAT	GO:0008047~enzyme activator activity	9	7.75862	0.00230271	10055, 26230, 26037, 3486, 9882, 55114, 10718, 8601, 23380	91	309	11907	3.81105	0.457149	0.457149	2.97711
GOTERM_CC_FAT	GO:0015630~microtubule cytoskeleton	11	9.48276	0.00416623	161436, 9585, 27229, 5144, 84790, 9787, 4133, 27436, 57560, 79659, 9371	86	511	11556	2.89255	0.530301	0.314654	5.017
GOTERM_CC_FAT	GO:0005626~insoluble fraction	14	12.069	0.00546907	1756, 1910, 51555, 5144, 26230, 24, 3092, 488, 5530, 50640, 1386, 51762, 5139, 4133	86	801	11556	2.34858	0.629395	0.281703	6.53775
GOTERM_BP_FAT	GO:0010604~positive regulation of macromolecule metabolic process	14	12.069	0.00572847	392255, 1910, 3593, 865, 7707, 2140, 3479, 1909, 10370, 8648, 6868, 9586, 59067, 6925	90	827	12447	2.34123	0.998309	0.598201	8.78818

## Sheet: DHS-cluster-8
Category	Term	Count	%	PValue	Genes	List Total	Pop Hits	Pop Total	Fold Enrichment	Bonferroni	Benjamini	FDR
GOTERM_BP_FAT	GO:0051136~regulation of NK T cell differentiation	3	1.23967	0.00129269	10320, 8546, 7048	186	4	12447	50.1895	0.908647	0.16813	2.17963
GOTERM_BP_FAT	GO:0051138~positive regulation of NK T cell differentiation	3	1.23967	0.00129269	10320, 8546, 7048	186	4	12447	50.1895	0.908647	0.16813	2.17963
GOTERM_BP_FAT	GO:0015807~L-amino acid transport	5	2.06612	0.000280227	773, 785, 6509, 6506, 3064	186	22	12447	15.2089	0.404583	0.228367	0.476343
GOTERM_BP_FAT	GO:0046638~positive regulation of alpha-beta T cell differentiation	4	1.65289	0.00223633	10320, 8546, 9308, 7048	186	18	12447	14.871	0.984106	0.195868	3.7424
GOTERM_BP_FAT	GO:0048538~thymus development	4	1.65289	0.0040404	10320, 596, 785, 3720	186	22	12447	12.1672	0.999441	0.250293	6.66495
SP_PIR_KEYWORDS	triplet repeat expansion	4	1.65289	0.00462861	773, 2334, 6310, 3064	241	24	16852	11.6542	0.763744	0.186265	6.0433
GOTERM_BP_FAT	GO:0046637~regulation of alpha-beta T cell differentiation	4	1.65289	0.00459617	10320, 8546, 9308, 7048	186	23	12447	11.6381	0.999801	0.262416	7.54831
GOTERM_BP_FAT	GO:0046635~positive regulation of alpha-beta T cell activation	4	1.65289	0.00519595	10320, 8546, 9308, 7048	186	24	12447	11.1532	0.999935	0.260051	8.49279
SP_PIR_KEYWORDS	surface antigen	5	2.06612	0.00223155	4267, 634, 961, 960, 948	241	39	16852	8.96478	0.500819	0.109345	2.95714
GOTERM_BP_FAT	GO:0045927~positive regulation of growth	7	2.89256	0.000855724	10320, 596, 1839, 2185, 7048, 55636, 154	186	75	12447	6.24581	0.794799	0.231997	1.44791
GOTERM_BP_FAT	GO:0007229~integrin-mediated signaling pathway	6	2.47934	0.00315137	3687, 4739, 3696, 634, 961, 5341	186	67	12447	5.99278	0.997089	0.215965	5.23534
GOTERM_BP_FAT	GO:0030534~adult behavior	6	2.47934	0.00572524	773, 785, 6310, 6506, 55636, 5090	186	77	12447	5.2145	0.999976	0.268323	9.31873
GOTERM_BP_FAT	GO:0032147~activation of protein kinase activity	8	3.30579	0.00106828	5618, 5575, 2321, 2185, 7048, 1608, 1906, 154	186	107	12447	5.00332	0.861567	0.16453	1.80448
INTERPRO	IPR001245:Tyrosine protein kinase	7	2.89256	0.00635047	10420, 2321, 4294, 4920, 2534, 2185, 10783	226	111	15091	4.21099	0.956474	0.791371	8.74687
KEGG_PATHWAY	hsa04660:T cell receptor signaling pathway	7	2.89256	0.00653788	23533, 3937, 1432, 9020, 2534, 1326, 5777	80	104	4859	4.0881	0.463741	0.463741	6.95627
SP_PIR_KEYWORDS	phosphotransferase	10	4.13223	0.00170253	132, 1432, 92, 5575, 2321, 4294, 4920, 2534, 1608, 157	241	191	16852	3.66101	0.411358	0.100564	2.26352
GOTERM_BP_FAT	GO:0045321~leukocyte activation	12	4.95868	0.000624841	10320, 3936, 3937, 596, 5618, 7292, 2534, 7048, 27086, 1906, 55636, 7462	186	229	12447	3.50669	0.685357	0.319848	1.0592
GOTERM_BP_FAT	GO:0002684~positive regulation of immune system process	11	4.54545	0.00196877	10320, 23705, 785, 8546, 9308, 2534, 3656, 7048, 961, 27086, 7462	186	225	12447	3.27161	0.9739	0.203767	3.30169
GOTERM_BP_FAT	GO:0001775~cell activation	13	5.3719	0.000735879	10320, 3936, 3937, 596, 5618, 7292, 2534, 7048, 27086, 1906, 5341, 55636, 7462	186	271	12447	3.21015	0.743821	0.238432	1.24632
GOTERM_BP_FAT	GO:0007169~transmembrane receptor protein tyrosine kinase signaling pathway	10	4.13223	0.00415999	2889, 773, 3937, 5618, 2321, 4920, 1839, 5770, 2185, 154	186	210	12447	3.18664	0.999553	0.24846	6.85569
UP_SEQ_FEATURE	domain:PH	10	4.13223	0.00521951	27071, 23370, 23228, 9938, 6452, 23092, 26034, 157, 65059, 27128	241	226	16827	3.08945	0.985801	0.757849	7.73448
GOTERM_BP_FAT	GO:0045597~positive regulation of cell differentiation	10	4.13223	0.00568792	10320, 596, 8546, 1432, 92, 9308, 2113, 10507, 7048, 948	186	220	12447	3.04179	0.999974	0.27369	9.26073
GOTERM_BP_FAT	GO:0055080~cation homeostasis	12	4.95868	0.00235892	773, 596, 7779, 785, 729230, 8992, 2185, 6348, 57419, 23315, 1906, 3064	186	270	12447	2.97419	0.987338	0.187838	3.94369
GOTERM_BP_FAT	GO:0007167~enzyme linked receptor protein signaling pathway	14	5.78512	0.00117403	773, 5618, 92, 56940, 2321, 154, 2889, 163126, 3937, 5770, 1839, 4920, 2185, 7048	186	326	12447	2.87384	0.886191	0.16565	1.98144
GOTERM_BP_FAT	GO:0006955~immune response	25	10.3306	8.4572e-06	5168, 23705, 596, 7292, 5734, 9308, 220972, 1075, 3903, 10507, 27086, 6348, 3394, 2590, 7462, 9450, 3936, 3937, 6480, 2113, 4063, 56259, 729230, 64167, 5452	186	597	12447	2.80232	0.0155241	0.0155241	0.0144073
INTERPRO	IPR001849:Pleckstrin homology	11	4.54545	0.00651368	27071, 23370, 23228, 9938, 6452, 23092, 26034, 157, 65059, 5341, 27128	226	265	15091	2.77176	0.959853	0.657587	8.962
GOTERM_BP_FAT	GO:0043009~chordate embryonic development	13	5.3719	0.00299858	10370, 29123, 4836, 7779, 92, 4124, 57178, 4920, 7048, 50515, 1906, 55636, 3064	186	320	12447	2.7186	0.996135	0.214592	4.98757
GOTERM_BP_FAT	GO:0009792~embryonic development ending in birth or egg hatching	13	5.3719	0.00322533	10370, 29123, 4836, 7779, 92, 4124, 57178, 4920, 7048, 50515, 1906, 55636, 3064	186	323	12447	2.69335	0.997462	0.212632	5.35505
GOTERM_CC_FAT	GO:0009986~cell surface	13	5.3719	0.00349145	1756, 3687, 969, 5618, 4684, 7292, 9308, 7077, 1839, 3656, 7048, 960, 948	172	328	11556	2.66286	0.571048	0.571048	4.41977
GOTERM_BP_FAT	GO:0006873~cellular ion homeostasis	14	5.78512	0.0023193	23205, 773, 596, 785, 6310, 6348, 9990, 1906, 7779, 8992, 729230, 2185, 57419, 3064	186	352	12447	2.66157	0.986373	0.193284	3.87868
GOTERM_MF_FAT	GO:0016564~transcription repressor activity	12	4.95868	0.00550828	10320, 10370, 54880, 3720, 5245, 4294, 6310, 1112, 221895, 27086, 5931, 3064	177	304	11907	2.65544	0.923767	0.923767	7.57318
GOTERM_BP_FAT	GO:0055082~cellular chemical homeostasis	14	5.78512	0.00268509	23205, 773, 596, 785, 6310, 6348, 9990, 1906, 7779, 8992, 729230, 2185, 57419, 3064	186	358	12447	2.61696	0.993085	0.202358	4.47732
GOTERM_BP_FAT	GO:0050801~ion homeostasis	15	6.19835	0.00192328	23205, 773, 596, 785, 6310, 6348, 9990, 1906, 7779, 8992, 729230, 2185, 57419, 23315, 3064	186	387	12447	2.59377	0.971603	0.21135	3.22658
UP_SEQ_FEATURE	domain:Protein kinase	16	6.61157	0.0016444	255967, 1432, 10420, 92, 4294, 2321, 9020, 2534, 4920, 7048, 3656, 2185, 1326, 157, 10783, 7444	241	439	16827	2.54475	0.73763	0.487779	2.49981
GOTERM_BP_FAT	GO:0019725~cellular homeostasis	16	6.61157	0.00217689	23205, 1756, 773, 596, 785, 6310, 6348, 9990, 2745, 1906, 7779, 8992, 729230, 2185, 57419, 3064	186	436	12447	2.45576	0.982255	0.200669	3.64467
SP_PIR_KEYWORDS	transmembrane protein	20	8.26446	0.000552519	3732, 969, 6509, 5618, 92, 7292, 5734, 9308, 634, 50515, 960, 948, 154, 3687, 5800, 6480, 1839, 4920, 729230, 5284	241	571	16852	2.44922	0.15792	0.0556832	0.73984
INTERPRO	IPR000719:Protein kinase, core	16	6.61157	0.00294178	255967, 1432, 10420, 92, 4294, 2321, 9020, 2534, 4920, 7048, 3656, 2185, 1326, 157, 10783, 7444	226	447	15091	2.39013	0.76531	0.76531	4.14457
GOTERM_BP_FAT	GO:0031327~negative regulation of cellular biosynthetic process	19	7.85124	0.00100627	10320, 4208, 773, 54880, 3720, 7292, 5245, 4294, 6310, 1112, 221895, 27086, 3394, 1906, 5341, 10370, 163126, 1839, 5931	186	534	12447	2.38103	0.844721	0.186938	1.70058
GOTERM_BP_FAT	GO:0010629~negative regulation of gene expression	17	7.02479	0.00205868	4208, 10320, 23318, 10370, 163126, 54880, 3720, 7292, 5245, 4294, 6310, 1112, 221895, 27086, 3394, 23112, 5931	186	478	12447	2.37998	0.977907	0.200895	3.45
GOTERM_BP_FAT	GO:0007610~behavior	15	6.19835	0.00505167	5168, 773, 596, 785, 1432, 6310, 2334, 6506, 6348, 5090, 5575, 729230, 2534, 55636, 3064	186	431	12447	2.32898	0.999915	0.260835	8.26642
GOTERM_BP_FAT	GO:0009890~negative regulation of biosynthetic process	19	7.85124	0.00129326	10320, 4208, 773, 54880, 3720, 7292, 5245, 4294, 6310, 1112, 221895, 27086, 3394, 1906, 5341, 10370, 163126, 1839, 5931	186	546	12447	2.3287	0.908744	0.157184	2.18059
GOTERM_BP_FAT	GO:0016481~negative regulation of transcription	15	6.19835	0.00615432	4208, 10320, 10370, 163126, 54880, 3720, 7292, 5245, 4294, 6310, 1112, 221895, 27086, 3394, 5931	186	441	12447	2.27617	0.999989	0.271845	9.98313
GOTERM_BP_FAT	GO:0007155~cell adhesion	22	9.09091	0.000993002	23705, 596, 4684, 4739, 10420, 133418, 10507, 634, 961, 960, 9404, 1310, 5341, 948, 3687, 4267, 3696, 4920, 4063, 2185, 65059, 10154	186	671	12447	2.19408	0.840859	0.205264	1.67834
GOTERM_BP_FAT	GO:0022610~biological adhesion	22	9.09091	0.00101182	23705, 596, 4684, 4739, 10420, 133418, 10507, 634, 961, 960, 9404, 1310, 5341, 948, 3687, 4267, 3696, 4920, 4063, 2185, 65059, 10154	186	672	12447	2.19081	0.84631	0.17079	1.70989
GOTERM_BP_FAT	GO:0010558~negative regulation of macromolecule biosynthetic process	17	7.02479	0.00487424	10320, 4208, 54880, 3720, 7292, 5245, 6310, 4294, 1112, 221895, 27086, 3394, 1906, 10370, 163126, 1839, 5931	186	522	12447	2.17937	0.999881	0.260154	7.98732
GOTERM_BP_FAT	GO:0006468~protein amino acid phosphorylation	19	7.85124	0.00585223	596, 1432, 5618, 92, 10420, 4294, 2321, 1326, 157, 7444, 255967, 5575, 4920, 2534, 9020, 2185, 3656, 7048, 10783	186	629	12447	2.02141	0.999981	0.26673	9.51584

## Sheet: DHS-cluster-9
Category	Term	Count	%	PValue	Genes	List Total	Pop Hits	Pop Total	Fold Enrichment	Bonferroni	Benjamini	FDR
GOTERM_BP_FAT	GO:0007254~JNK cascade	3	9.09091	0.0058212	10044, 4294, 121512	27	55	12447	25.1455	0.918767	0.714985	7.89936
GOTERM_BP_FAT	GO:0031098~stress-activated protein kinase signaling pathway	3	9.09091	0.00667288	10044, 4294, 121512	27	59	12447	23.4407	0.943807	0.616974	9.00522
GOTERM_MF_FAT	GO:0060090~molecular adaptor activity	3	9.09091	0.00850631	10044, 9788, 6503	27	64	11907	20.6719	0.647325	0.647325	9.36754
GOTERM_BP_FAT	GO:0001932~regulation of protein amino acid phosphorylation	4	12.1212	0.00436217	92, 4294, 121512, 923	27	160	12447	11.525	0.847385	0.847385	5.97584
UP_SEQ_FEATURE	compositionally biased region:Ser-rich	6	18.1818	0.000713766	9150, 10923, 3667, 23092, 9314, 9788	33	382	16827	8.00904	0.0938359	0.0938359	0.836826
SP_PIR_KEYWORDS	cytoplasm	13	39.3939	0.00929935	23533, 23214, 10044, 55054, 6503, 29107, 202333, 23092, 9788, 26136, 8277, 121512, 10133	33	3130	16852	2.12098	0.568659	0.343235	9.6644
