# Supplementary material for: Genome-wide prediction of DNase I hypersensitivity using gene expression
Source: Nat Commun. 2017 Oct 19;8:1038. doi: 10.1038/s41467-017-01188-x (PMC5715040; doi:10.1038/s41467-017-01188-x)
Supplement: Supplementary file 10 — Supplementary Data 7 [file 41467_2017_1188_MOESM10_ESM.xlsx]

## Sheet: README
Supplementary Data 7. Annotation of sample types contained in each sample cluster in the MEF2A analysis. The 1061 samples were grouped into 9 clusters. This file contains 9 sheets. Each sheet contains the annotation of samples for a sample cluster. For example, [sample-cluster-1] contains the annotation of samples in sample cluster 1.

## Sheet: sample-cluster-1
GSM number	GSE number	Cell type	Cell status	Gender	Other
GSM287121	GSE11360	whole blood	liver transplantation rejection	NA	child younger than 20 years
GSM358914	GSE14352	b cell	CD19 positive	NA	sampled at time 0
GSM287129	GSE11360	whole blood	liver transplantation rejection	NA	child younger than 20 years
GSM1045158	GSE42561	dendritic cell	E.coli stimulated	NA	E.coli stimulated for 4 hours
GSM287124	GSE11360	whole blood	liver transplantation rejection	NA	child younger than 20 years
GSM287137	GSE11360	whole blood	liver transplantation rejection	NA	child younger than 20 years
GSM287134	GSE11360	whole blood	liver transplantation non rejection	NA	child younger than 20 years
GSM1045160	GSE42561	dendritic cell	E.coli stimulated	NA	E.coli stimulated for 18 hours
GSM287125	GSE11360	whole blood	liver transplantation rejection	NA	child younger than 20 years
GSM287133	GSE11360	whole blood	liver transplantation non rejection	NA	child younger than 20 years
GSM287126	GSE11360	whole blood	liver transplantation non rejection	NA	child younger than 20 years
GSM287146	GSE11360	whole blood	liver transplantation rejection	NA	child younger than 20 years
GSM1057235	GSE43134	whole blood	PRPF8 mutation	NA	NA
GSM287138	GSE11360	whole blood	liver transplantation non rejection	NA	child younger than 20 years
GSM1057239	GSE43134	whole blood	PRPF8 mutation	NA	NA
GSM257999	GSE10480	whole blood;leukocyte;platelet;reticulocyte	healthy	NA	NA
GSM1016918	GSE41409	spleen	normal	NA	NA
GSM379711	GSE15207	leukocyte;platelet;reticulocyte;whole blood	normal	NA	NA
GSM788131	GSE31757	whole blood	sickle cell anemia	NA	NA
GSM788134	GSE31757	whole blood	sickle cell anemia	NA	NA
GSM287131	GSE11360	whole blood	liver transplantation rejection	NA	child younger than 20 years
GSM287144	GSE11360	whole blood	liver transplantation non rejection	NA	child younger than 20 years
GSM287139	GSE11360	whole blood	liver transplantation non rejection	NA	child younger than 20 years
GSM287127	GSE11360	whole blood	liver transplantation rejection	NA	child younger than 20 years
GSM1057236	GSE43134	whole blood	control	NA	NA
GSM788133	GSE31757	whole blood	sickle cell anemia	NA	NA
GSM379712	GSE15207	leukocyte;platelet;reticulocyte;whole blood	normal	NA	NA
GSM287123	GSE11360	whole blood	liver transplantation rejection	NA	child younger than 20 years
GSM257931	GSE10480	whole blood;leukocyte;platelet;reticulocyte	healthy	NA	NA
GSM788130	GSE31757	whole blood	sickle cell anemia	NA	NA
GSM788128	GSE31757	whole blood	control	NA	NA
GSM379709	GSE15207	whole blood;leukocyte;platelet;reticulocyte	normal	NA	NA
GSM379710	GSE15207	leukocyte;platelet;reticulocyte;whole blood	normal	NA	NA
GSM994265	GSE40442	acute myeloid leukemia;bone marrow	cancer;cytarabine treated	NA	NA
GSM287142	GSE11360	whole blood	liver transplantation non rejection	NA	child younger than 20 years
GSM287135	GSE11360	whole blood	liver transplantation non rejection	NA	child younger than 20 years
GSM287145	GSE11360	whole blood	liver transplantation non rejection	NA	child younger than 20 years
GSM1057240	GSE43134	whole blood	control	NA	NA
GSM1045162	GSE42561	dendritic cell	normal	NA	NA
GSM287132	GSE11360	whole blood	liver transplantation non rejection	NA	child younger than 20 years
GSM287128	GSE11360	whole blood	liver transplantation rejection	NA	child younger than 20 years
GSM1066049	GSE43595	macrophage	MCSF treated	NA	NA
GSM754970	GSE30422	peripheral blood mononuclear cell;brain	normal	male	age: 65
GSM287122	GSE11360	whole blood	liver transplantation non rejection	NA	child younger than 20 years
GSM580702	GSE23676	leukocyte	Parkinson’s disease	Male	disease stage: pre-DBS
GSM754975	GSE30422	peripheral blood mononuclear cell;brain	normal	female	age: 29
GSM1045159	GSE42561	dendritic cell	E.coli stimulated	NA	E.coli stimulated for 8 hours
GSM1045161	GSE42561	dendritic cell	normal	NA	NA
GSM994300	GSE40442	acute myeloid leukemia;bone marrow	cancer;cytarabine treated	NA	NA
GSM1066048	GSE43595	macrophage	IL-27 treated;MCSF treated	NA	NA

## Sheet: sample-cluster-2
GSM number	GSE number	Cell type	Cell status	Gender	Other
GSM526289	GSE21032	epithelium;prostate cancer	cancer	Male	cell line: Vcap; age: 59 years; ethnicity: Caucasian
GSM841869	GSE34104	fetal kidney	ELL KD	NA	cell line: HEK293
GSM736144	GSE29682	melanotic melanoma	cancer	Male	cell line: SK-MEL-2; age: 60; ethnicity: Caucasian
GSM736206	GSE29682	melanotic melanoma	cancer	Female	cell line: SK-MEL-5; age: 24; ethnicity: Caucasian
GSM498104	GSE19927	fetal kidney	control	NA	cell line: T-Rex-293
GSM415279	GSE16534	breast cancer	cancer	NA	subtype: Triple negative
GSM789695	GSE31838	ewing sarcoma	cancer;EWS-FLI knockdown	NA	cell line: EWS502
GSM1103405	GSE45380	oesophageal epithelium	TCDC pH 4 treated	NA	NA
GSM415366	GSE16534	squamous cell lung carcinoma	cancer	NA	NA
GSM736087	GSE29682	melanotic melanoma	cancer	NA	cell line: UACC-62
GSM1103396	GSE45379	cervical carcinoma;cervix	cancer;spliceostatin A (SSA) treated	Female	cell line: HeLa
GSM954995	GSE39066	cervix squamous cell carcinoma	cancer	Female	cell line: ME180
GSM538793	GSE21572	stomach cancer	cancer	NA	NA
GSM993512	GSE15805	cervical carcinoma	grown with interferon alpha;cancer	female	cell line: HeLa
GSM736224	GSE29682	epithelium;renal cell carcinoma	cancer	Male	cell type: RXF-393; age: 54
GSM736163	GSE29682	epithelium;renal spindle cell carcinoma	cancer	Male	cell type: TK-10; age: 43
GSM1103399	GSE45380	oesophageal epithelium	control	NA	NA
GSM679464	GSE27501	head and neck squamous cell carcinoma;tongue	cancer	NA	NA
GSM1103406	GSE45380	oesophageal epithelium	TCDC pH 4 treated	NA	NA
GSM993515	GSE15805	cervical carcinoma	grown with interferon gamma;cancer	female	cell line: HeLa
GSM327376	GSE13069	universal human reference	normal	NA	NA
GSM622274	GSE25282	cervical carcinoma;cervix	cancer;control	Female	cell line: HeLa
GSM529737	GSE21163	pancreatic carcinoma	cancer;Decitabine treated;Trichostatin A treated	Male	cell line: A38-5
GSM736103	GSE29682	epithelium;renal spindle cell carcinoma	cancer	Male	cell type: TK-10; age: 43
GSM933089	GSE38055	fetal kidney	shigella infected	NA	cell line: HEK293T
GSM419260	GSE16732	breast cancer	cancer	NA	cell line: DU4475
GSM789690	GSE31838	ewing sarcoma	cancer;EWS-FLI knockdown;HA-FLI1 expression	NA	cell line: EWS502
GSM327361	GSE13069	universal human reference	normal	NA	NA
GSM526283	GSE21032	prostate cancer	cancer	NA	NA
GSM841872	GSE34104	fetal kidney	control;EGF treated	NA	cell line: HEK293
GSM954994	GSE39066	cervix squamous cell carcinoma	cancer	Female	cell line: 808
GSM679457	GSE27501	head and neck squamous cell carcinoma;larynx	cancer	NA	NA
GSM327375	GSE13069	universal human reference	normal	NA	NA
GSM736167	GSE29682	epithelium;papillary breast cancer	cancer	Female	cell line: BT-549; age: 72
GSM736155	GSE29682	epithelium;ovarian adenocarcinoma	cancer	Female	cell line: SK-OV-3; age: 64
GSM841867	GSE34104	fetal kidney	control	NA	cell line: HEK293
GSM736140	GSE29682	melanotic melanoma	cancer	Male	cell line: M14
GSM772579	GSE31171	cervical carcinoma;cervix	cancer;control	Female	cell line: HeLa
GSM327377	GSE13069	universal human reference	normal	NA	NA
GSM1103401	GSE45380	oesophageal epithelium	taurochenodeoxycholate (TCDC) treated	NA	NA
GSM789693	GSE31838	ewing sarcoma	cancer;EWS-FLI knockdown	NA	cell line: EWS502
GSM736188	GSE29682	epithelium;squamous cell lung carcinoma;non-small cell lung cancer	cancer	Male	cell line: HOP-H226
GSM526314	GSE21032	prostate	normal	NA	NA
GSM415318	GSE16534	colorectal cancer	cancer	NA	NA
GSM670092	GSE27127	cervical carcinoma;cervix	cancer;control	Female	cell line: HeLa
GSM883643	GSE36202	trophoblast	normal	NA	cell line: HTR-8/SVneo
GSM538794	GSE21572	stomach cancer	cancer	NA	NA
GSM419273	GSE16732	breast cancer	cancer	NA	cell line: MDA-MB-436
GSM646831	GSE26341	dermal lymphatic endothelial cell	KSHV infected	NA	NA
GSM415301	GSE16534	breast cancer	cancer	NA	subtype: HER2
GSM529738	GSE21163	pancreatic carcinoma	cancer;control	Male	cell line: A38-5
GSM1122226	GSE46039	fetal kidney	control	NA	cell line: Flp-In T-REx 293
GSM841871	GSE34104	fetal kidney	control	NA	cell line: HEK293
GSM772585	GSE31171	cervical carcinoma;cervix	cancer;S34F mutant transduced	Female	cell line: HeLa
GSM601338	GSE24391	breast cancer	cancer;EGF treated	Female	cell line: MCF10A; EGF treated for 480 minutes
GSM605964	GSE24581	liver carcinoma;hepatocellular carcinoma	cancer;amiloride treated	Male	cell line: Huh-7; age: 57 years
GSM419258	GSE16732	breast cancer	cancer	NA	cell line: BT549
GSM622276	GSE25282	cervical carcinoma;cervix	cancer;HP1gamma knockdown	Female	cell line: HeLa
GSM736050	GSE29682	papillary breast cancer;epithelium	cancer	Female	cell line: BT-549; age: 72
GSM1103404	GSE45380	oesophageal epithelium	pH 4 treated	NA	NA
GSM736130	GSE29682	epithelium;non-small cell lung cancer;bronchioloalveolar cell carcinoma	cancer	Male	cell line: NCI-H322M; age: 52
GSM993513	GSE15805	cervical carcinoma	cancer;grown with interferon alpha	female	cell line: HeLa
GSM736084	GSE29682	melanotic melanoma	cancer	Male	cell line: SK-MEL-28; age: 51; ethnicity: Caucasian
GSM624696	GSE25452	fetal kidney	hypoxia;Hace1 transfection	NA	cell line: HEK293
GSM736146	GSE29682	melanotic melanoma	cancer	Female	cell line: SK-MEL-5; age: 24; ethnicity: Caucasian
GSM772584	GSE31171	cervical carcinoma;cervix	cancer;S34F mutant transduced	Female	cell line: HeLa
GSM923354	GSE37623	cervical carcinoma;cervix	cancer;vU1.8 knockdown	Female	cell line: HeLa
GSM789691	GSE31838	ewing sarcoma	cancer;EWS-FLI knockdown;HA-FLI1 expression	NA	cell line: EWS502
GSM624697	GSE25452	fetal kidney	hypoxia;Hace1 transfection	NA	cell line: HEK293
GSM710284	GSE28672	cervical carcinoma;cervix	cancer;control	Female	cell line: HeLa
GSM736080	GSE29682	melanotic melanoma	cancer	Male	cell line: M14
GSM419282	GSE16732	breast cancer	cancer	NA	cell line: SUM1315
GSM679462	GSE27501	head and neck squamous cell carcinoma;tongue	cancer	NA	NA
GSM933087	GSE38055	fetal kidney	normal	NA	cell line: HEK293T
GSM710279	GSE28672	cervical carcinoma;cervix	cancer;SON knockdown	Female	cell line: HeLa
GSM841873	GSE34104	fetal kidney	ELL KD	NA	cell line: HEK293
GSM601331	GSE24391	breast cancer	cancer;EGF treated	Female	cell line: MCF10A; EGF treated for 120 minutes
GSM710282	GSE28672	cervical carcinoma;cervix	cancer;control	Female	cell line: HeLa
GSM622273	GSE25282	cervical carcinoma;cervix	cancer;control	Female	cell line: HeLa
GSM736071	GSE29682	epithelium;squamous cell lung carcinoma;non-small cell lung cancer	cancer	Male	cell line: HOP-H226
GSM1103403	GSE45380	oesophageal epithelium	pH 4 treated	NA	NA
GSM736200	GSE29682	melanotic melanoma	cancer	Male	cell line: M14
GSM738180	GSE29778	fetal kidney	HuR knockdown	NA	cell type: HEK293
GSM679458	GSE27501	head and neck squamous cell carcinoma	cancer	NA	NA
GSM669693	GSE27127	cervical carcinoma;cervix	cancer;Heat-shock treated	Female	cell line: HeLa
GSM601334	GSE24391	breast cancer	cancer;EGF treated	Female	cell line: MCF10A; EGF treated for 240 minutes
GSM624695	GSE25452	fetal kidney	hypoxia;MSCV transfected	NA	cell line: HEK293
GSM415259	GSE16534	breast cancer	cancer	NA	subtype: Triple negative
GSM899832	GSE36729	epithelium;osteosarcoma	cancer	Female	cell line: U-2 OS; age: 15; ethnicity: Caucasian
GSM736128	GSE29682	epithelium;squamous cell lung carcinoma;non-small cell lung cancer	cancer	Male	cell line: HOP-H226
GSM933088	GSE38055	fetal kidney	shigella infected	NA	cell line: HEK293T
GSM1122225	GSE46039	fetal kidney	control	NA	cell line: Flp-In T-REx 293
GSM327378	GSE13069	universal human reference	normal	NA	NA
GSM622277	GSE25282	cervical carcinoma;cervix	cancer;HP1gamma knockdown	Female	cell line: HeLa
GSM601336	GSE24391	breast cancer	cancer;EGF treated	Female	cell line: MCF10A; EGF treated for 480 minutes
GSM993523	GSE15805	pancreatic duct cell	immortalized with E6E7 gene of HPV	NA	NA
GSM679456	GSE27501	head and neck squamous cell carcinoma	cancer	NA	NA
GSM419277	GSE16732	breast cancer	cancer	NA	cell line: OCUB-F
GSM670093	GSE27127	cervical carcinoma;cervix	cancer;control	Female	cell line: HeLa
GSM315412	GSE12546	blood vessel;umbilical vein endothelial cell	control;normoxia	NA	cell line: HUVEC; treated in normoxia for 24hrs as controls
GSM529750	GSE21163	pancreatic carcinoma	cancer;Trichostatin A treated	Male	cell line: Panc3.014
GSM1033346	GSE19090	embryonic stem cell	differentiated	NA	cell line: H7-hESC; diffProtA_5d
GSM1033349	GSE19090	embryonic stem cell	differentiated	NA	cell line: H7-hESC; diffProtA_9d
GSM1103402	GSE45380	oesophageal epithelium	taurochenodeoxycholate (TCDC) treated	NA	NA
GSM679455	GSE27501	head and neck squamous cell carcinoma;larynx	cancer	NA	NA
GSM736204	GSE29682	melanotic melanoma	cancer	Male	cell line: SK-MEL-2; age: 60; ethnicity: Caucasian
GSM954989	GSE39066	cervix squamous cell carcinoma	cancer	Female	cell line: SKG1
GSM679459	GSE27501	head and neck squamous cell carcinoma;tongue	cancer	NA	NA
GSM710275	GSE28672	cervical carcinoma;cervix	cancer;SON knockdown	Female	cell line: HeLa
GSM529734	GSE21163	pancreatic carcinoma	cancer;Decitabine treated	Female	cell line: A32-1
GSM1033348	GSE19090	embryonic stem cell	differentiated	NA	cell line: H7-hESC; diffProtA_9d
GSM1122221	GSE46039	fetal kidney	miR-92a treated	NA	cell line: Flp-In T-REx 293
GSM883644	GSE36202	trophoblast	LIF stimulated	NA	cell line: HTR-8/SVneo
GSM679466	GSE27501	head and neck squamous cell carcinoma;larynx	cancer	NA	NA
GSM736164	GSE29682	epithelium;renal cell carcinoma	cancer	Female	cell type: UO-31
GSM772578	GSE31171	cervical carcinoma;cervix	cancer;control	Female	cell line: HeLa
GSM841874	GSE34104	fetal kidney	ELL KD;EGF treated	NA	cell line: HEK293
GSM1122219	GSE46039	fetal kidney	miR-92a treated	NA	cell line: Flp-In T-REx 293
GSM933093	GSE38055	fetal kidney	rapamycin treated	NA	cell line: HEK293T
GSM710280	GSE28672	cervical carcinoma;cervix	cancer;control	Female	cell line: HeLa
GSM1122217	GSE46039	fetal kidney	miR-92a treated	NA	cell line: Flp-In T-REx 293
GSM1103394	GSE45379	cervical carcinoma;cervix	cancer;control	Female	cell line: HeLa
GSM646833	GSE26341	dermal lymphatic endothelial cell	control	NA	NA
GSM415355	GSE16534	lung adenocarcinoma	cancer	NA	NA
GSM736225	GSE29682	epithelium;renal cell carcinoma	cancer	Female	cell type: UO-31
GSM736141	GSE29682	melanotic melanoma	cancer	Male	cell line: MALME-3M; age; 43
GSM772582	GSE31171	cervical carcinoma;cervix	cancer	Female	cell line: HeLa
GSM772580	GSE31171	cervical carcinoma;cervix	cancer	Female	cell line: HeLa
GSM926653	GSE37741	blood vessel;umbilical vein endothelial cell	normal	NA	cell line: HUVEC
GSM327363	GSE13069	universal human reference	normal	NA	NA
GSM738183	GSE29778	fetal kidney	control	NA	cell type: HEK293
GSM669696	GSE27127	cervical carcinoma;cervix	cancer;Heat-shock treated	Female	cell line: HeLa
GSM772583	GSE31171	cervical carcinoma;cervix	cancer;S34F mutant transduced	Female	cell line: HeLa
GSM926651	GSE37741	blood vessel;umbilical vein endothelial cell	normal	NA	cell line: HUVEC
GSM601333	GSE24391	breast cancer	cancer;EGF treated	Female	cell line: MCF10A; EGF treated for 240 minutes
GSM710276	GSE28672	cervical carcinoma;cervix	cancer;SON knockdown	Female	cell line: HeLa
GSM710281	GSE28672	cervical carcinoma;cervix	cancer;control	Female	cell line: HeLa
GSM710277	GSE28672	cervical carcinoma;cervix	cancer;SON knockdown	Female	cell line: HeLa
GSM624694	GSE25452	fetal kidney	MSCV transfected;hypoxia	NA	cell line: HEK293
GSM933091	GSE38055	fetal kidney	rapamycin treated	NA	cell line: HEK293T
GSM789694	GSE31838	ewing sarcoma	cancer;EWS-FLI knockdown	NA	cell line: EWS502
GSM933090	GSE38055	fetal kidney	shigella infected	NA	cell line: HEK293T
GSM315410	GSE12546	blood vessel;umbilical vein endothelial cell	control;normoxia	NA	cell line: HUVEC; treated in normoxia for 24hrs as controls
GSM415255	GSE16534	breast cancer	cancer	NA	subtype: Triple negative
GSM646832	GSE26341	dermal lymphatic endothelial cell	KSHV infected	NA	NA
GSM679461	GSE27501	head and neck squamous cell carcinoma;tongue	cancer	NA	NA
GSM738184	GSE29778	fetal kidney	control	NA	cell type: HEK293
GSM736086	GSE29682	melanotic melanoma	cancer	NA	cell line: UACC-257
GSM1122222	GSE46039	fetal kidney	control	NA	cell line: Flp-In T-REx 293
GSM651571	GSE19090	fetal kidney	normal	NA	cell line: HEK293
GSM1103393	GSE45379	cervical carcinoma;cervix	cancer;control	Female	cell line: HeLa
GSM736190	GSE29682	epithelium;non-small cell lung cancer;bronchioloalveolar cell carcinoma	cancer	Male	cell line: NCI-H322M; age: 52
GSM736147	GSE29682	melanotic melanoma	cancer	NA	cell line: UACC-257
GSM736094	GSE29682	epithelium;ovarian adenocarcinoma	cancer	Female	cell line: SK-OV-3; age: 64
GSM772581	GSE31171	cervical carcinoma;cervix	cancer	Female	cell line: HeLa
GSM601335	GSE24391	breast cancer	cancer;EGF treated	Female	cell line: MCF10A; EGF treated for 240 minutes
GSM415352	GSE16534	lung adenocarcinoma	cancer	NA	NA
GSM736093	GSE29682	ovarian adenocarcinoma;epithelium	cancer	Female	cell line: NCI-ADR-RES
GSM601328	GSE24391	breast cancer	cancer;EGF treated	Female	cell line: MCF10A; EGF treated for 60 minutes
GSM601332	GSE24391	breast cancer	cancer;EGF treated	Female	cell line: MCF10A; EGF treated for 120 minutes
GSM883645	GSE36202	trophoblast	IL-6 stimulated	NA	cell line: HTR-8/SVneo
GSM926656	GSE37741	blood vessel;umbilical vein endothelial cell	Jmjd6 knockdown	NA	cell line: HUVEC

## Sheet: sample-cluster-3
GSM number	GSE number	Cell type	Cell status	Gender	Other
GSM307562	GSE12236	lung	normal	Male	race: white; age: 76.5
GSM415326	GSE16534	colorectal cancer	cancer	NA	NA
GSM307555	GSE12236	lung adenocarcinoma;lung	cancer	Male	race: white; age: 64.3
GSM307549	GSE12236	lung adenocarcinoma;lung	cancer	Female	race: white; age: 59.5; stage: II
GSM307576	GSE12236	lung	normal	Female	race: white; age: 69.1
GSM307541	GSE12236	lung adenocarcinoma;lung	cancer	Female	race: white; age: 73.7; stage: II
GSM307560	GSE12236	lung	normal	Male	race: white; age: 64.1
GSM307552	GSE12236	lung	normal	Female	race: white; age: 76.5
GSM526156	GSE21032	prostate cancer	cancer	NA	NA
GSM415286	GSE16534	breast cancer	cancer	NA	subtype: Triple negative
GSM684457	GSE27608	neuroblastoma	cancer	NA	NA
GSM415251	GSE16534	breast cancer	cancer	NA	subtype: HER2
GSM415268	GSE16534	breast cancer	cancer	NA	subtype: HER2
GSM307556	GSE12236	lung	normal	Male	race: white; age: 64.3
GSM526224	GSE21032	prostate cancer	cancer	NA	NA
GSM526154	GSE21032	prostate cancer	cancer	NA	NA
GSM526147	GSE21032	prostate cancer	cancer	NA	NA
GSM526221	GSE21032	prostate cancer	cancer	NA	NA
GSM415291	GSE16534	breast cancer	cancer	NA	subtype: HER2
GSM307575	GSE12236	lung adenocarcinoma;lung	cancer	Female	race: white; age: 69.1; stage: I
GSM526186	GSE21032	prostate cancer	cancer	NA	NA
GSM415239	GSE16534	breast cancer	cancer	NA	subtype: Triple negative
GSM307563	GSE12236	lung adenocarcinoma;lung	cancer	Female	race: white; age: 77.2; stage: III
GSM526300	GSE21032	prostate	normal	NA	NA
GSM333280	GSE13195	stomach cancer	cancer	Male	age: 52
GSM526304	GSE21032	prostate	normal	NA	NA
GSM526216	GSE21032	prostate cancer	cancer	NA	NA
GSM307567	GSE12236	lung adenocarcinoma;lung	cancer	Female	race: white; age: 73.5; stage: III
GSM526243	GSE21032	prostate cancer	cancer	NA	NA
GSM684453	GSE27608	neuroblastoma	cancer	NA	NA
GSM526205	GSE21032	prostate cancer	cancer	NA	NA
GSM415303	GSE16534	breast cancer	cancer	NA	subtype: HR
GSM307565	GSE12236	lung adenocarcinoma;lung	cancer	Female	race: white; age: 74.8; stage: I
GSM526219	GSE21032	prostate cancer	cancer	NA	NA
GSM526140	GSE21032	prostate cancer	cancer	NA	NA
GSM307546	GSE12236	lung	normal	Female	race: white; age: 85.8
GSM526211	GSE21032	prostate cancer	cancer	NA	NA
GSM415361	GSE16534	squamous cell lung carcinoma	cancer	NA	NA
GSM526195	GSE21032	prostate cancer	cancer	NA	NA
GSM307553	GSE12236	lung adenocarcinoma;lung	cancer	Female	race: black; age: 57.3; stage: III
GSM526203	GSE21032	prostate cancer	cancer	NA	NA
GSM456904	GSE18300	head and neck squamous cell carcinoma	cancer	NA	low expression of genes up-regulated in hypoxia
GSM415307	GSE16534	breast cancer	cancer	NA	subtype: Triple negative
GSM415260	GSE16534	breast cancer	cancer	NA	subtype: HER2
GSM415292	GSE16534	breast cancer	cancer	NA	subtype: HER2
GSM526200	GSE21032	prostate cancer	cancer	NA	NA
GSM415354	GSE16534	lung adenocarcinoma	cancer	NA	NA
GSM526144	GSE21032	prostate cancer	cancer	NA	NA
GSM415248	GSE16534	breast cancer	cancer	NA	subtype: HER2
GSM526159	GSE21032	prostate cancer	cancer	NA	NA
GSM415290	GSE16534	breast cancer	cancer	NA	subtype: HR
GSM415276	GSE16534	breast cancer	cancer	NA	subtype: HR
GSM526171	GSE21032	prostate cancer	cancer	NA	NA
GSM526242	GSE21032	prostate cancer	cancer	NA	NA
GSM415364	GSE16534	squamous cell lung carcinoma	cancer	NA	NA
GSM526176	GSE21032	prostate cancer	cancer	NA	NA
GSM526175	GSE21032	prostate cancer	cancer	NA	NA
GSM526179	GSE21032	prostate cancer	cancer	NA	NA
GSM526273	GSE21032	prostate cancer	cancer	NA	NA
GSM415230	GSE16534	breast cancer	cancer	NA	subtype: HR
GSM307570	GSE12236	lung	normal	Male	race: white; age: 56.7
GSM526155	GSE21032	prostate cancer	cancer	NA	NA
GSM415370	GSE16534	squamous cell lung carcinoma	cancer	NA	NA
GSM415304	GSE16534	breast cancer	cancer	NA	subtype: HER2
GSM526214	GSE21032	prostate cancer	cancer	NA	NA
GSM526142	GSE21032	prostate cancer	cancer	NA	NA
GSM415359	GSE16534	squamous cell lung carcinoma	cancer	NA	NA
GSM415227	GSE16534	breast cancer	cancer	NA	subtype: HR
GSM684449	GSE27608	neuroblastoma	cancer	NA	NA
GSM526135	GSE21032	prostate cancer	cancer	NA	NA
GSM526238	GSE21032	prostate cancer	cancer	NA	NA
GSM307564	GSE12236	lung	normal	Female	race: white; age: 77.2
GSM307573	GSE12236	lung adenocarcinoma;lung	cancer	Female	race: white; age: 66.1; stage: I
GSM526149	GSE21032	prostate cancer	cancer	NA	NA
GSM721619	GSE29156	ovarian stroma	cancer	Female	NA
GSM415284	GSE16534	breast cancer	cancer	NA	subtype: HER2
GSM526259	GSE21032	prostate cancer	cancer	NA	NA
GSM526174	GSE21032	prostate cancer	cancer	NA	NA
GSM526168	GSE21032	prostate cancer	cancer	NA	NA
GSM415339	GSE16534	lung adenocarcinoma	cancer	NA	NA
GSM307551	GSE12236	lung adenocarcinoma;lung	cancer	Female	race: white; age: 76.5; stage: I
GSM415285	GSE16534	breast cancer	cancer	NA	subtype: Triple negative
GSM415349	GSE16534	lung adenocarcinoma	cancer	NA	NA
GSM526199	GSE21032	prostate cancer	cancer	NA	NA
GSM526311	GSE21032	prostate	normal	NA	NA
GSM415277	GSE16534	breast cancer	cancer	NA	subtype: HER2
GSM307559	GSE12236	lung adenocarcinoma;lung	cancer	Male	race: white; age: 64.1
GSM526150	GSE21032	prostate cancer	cancer	NA	NA
GSM526217	GSE21032	prostate cancer	cancer	NA	NA
GSM415327	GSE16534	colorectal cancer	cancer	NA	NA
GSM526231	GSE21032	prostate cancer	cancer	NA	NA
GSM526296	GSE21032	prostate	normal	NA	NA
GSM953843	GSE39013	cervix squamous cell carcinoma	cancer	female	NA
GSM415321	GSE16534	colorectal cancer	cancer	NA	NA
GSM526187	GSE21032	prostate cancer	cancer	NA	NA
GSM684435	GSE27608	neuroblastoma	cancer	NA	NA
GSM526169	GSE21032	prostate cancer	cancer	NA	NA
GSM526318	GSE21032	prostate	normal	NA	NA
GSM526301	GSE21032	prostate	normal	NA	NA
GSM526193	GSE21032	prostate cancer	cancer	NA	NA
GSM456909	GSE18300	head and neck squamous cell carcinoma	cancer	NA	high expression of genes up-regulated in hypoxia
GSM526292	GSE21032	prostate	normal	NA	NA
GSM526153	GSE21032	prostate cancer	cancer	NA	NA
GSM526136	GSE21032	prostate cancer	cancer	NA	NA
GSM415236	GSE16534	breast cancer	cancer	NA	subtype: Triple negative
GSM526291	GSE21032	prostate	normal	NA	NA
GSM526204	GSE21032	prostate cancer	cancer	NA	NA
GSM415298	GSE16534	breast cancer	cancer	NA	subtype: HER2
GSM307538	GSE12236	lung	normal	Male	race: white; age: 81.8
GSM307540	GSE12236	lung	normal	Male	race: white; age: 67.9
GSM415372	GSE16534	squamous cell lung carcinoma	cancer	NA	NA
GSM1016906	GSE41409	colon	normal	NA	NA
GSM415265	GSE16534	breast cancer	cancer	NA	subtype: Triple negative
GSM526294	GSE21032	prostate	normal	NA	NA
GSM415241	GSE16534	breast cancer	cancer	NA	subtype: HER2
GSM526189	GSE21032	prostate cancer	cancer	NA	NA
GSM526234	GSE21032	prostate cancer	cancer	NA	NA
GSM526152	GSE21032	prostate cancer	cancer	NA	NA
GSM526157	GSE21032	prostate cancer	cancer	NA	NA
GSM415243	GSE16534	breast cancer	cancer	NA	subtype: HER2
GSM415377	GSE16534	squamous cell lung carcinoma	cancer	NA	NA
GSM526223	GSE21032	prostate cancer	cancer	NA	NA
GSM526247	GSE21032	prostate cancer	cancer	NA	NA
GSM526228	GSE21032	prostate cancer	cancer	NA	NA
GSM415374	GSE16534	squamous cell lung carcinoma	cancer	NA	NA
GSM415252	GSE16534	breast cancer	cancer	NA	subtype: HR
GSM526246	GSE21032	prostate cancer	cancer	NA	NA
GSM526225	GSE21032	prostate cancer	cancer	NA	NA
GSM415231	GSE16534	breast cancer	cancer	NA	subtype: HR
GSM526158	GSE21032	prostate cancer	cancer	NA	NA
GSM526271	GSE21032	prostate cancer	cancer	NA	NA
GSM526208	GSE21032	prostate cancer	cancer	NA	NA
GSM526165	GSE21032	prostate cancer	cancer	NA	NA
GSM526163	GSE21032	prostate cancer	cancer	NA	NA
GSM526143	GSE21032	prostate cancer	cancer	NA	NA
GSM415299	GSE16534	breast cancer	cancer	NA	subtype: Triple negative
GSM1016909	GSE41409	kidney	normal	NA	NA
GSM415258	GSE16534	breast cancer	cancer	NA	subtype: HR
GSM526209	GSE21032	prostate cancer	cancer	NA	NA
GSM307557	GSE12236	lung adenocarcinoma;lung	cancer	Female	race: white; age: 74.2; stage: I
GSM307544	GSE12236	lung	normal	Female	race: white; age: 63.7
GSM526145	GSE21032	prostate cancer	cancer	NA	NA
GSM526297	GSE21032	prostate	normal	NA	NA
GSM526173	GSE21032	prostate cancer	cancer	NA	NA
GSM526162	GSE21032	prostate cancer	cancer	NA	NA
GSM526244	GSE21032	prostate cancer	cancer	NA	NA
GSM526141	GSE21032	prostate cancer	cancer	NA	NA
GSM526257	GSE21032	prostate cancer	cancer	NA	NA
GSM526218	GSE21032	prostate cancer	cancer	NA	NA
GSM526265	GSE21032	prostate cancer	cancer	NA	NA
GSM307568	GSE12236	lung	normal	Female	race: white; age: 73.5
GSM526302	GSE21032	prostate	normal	NA	NA
GSM526245	GSE21032	prostate cancer	cancer	NA	NA
GSM1016907	GSE41409	heart	normal	NA	NA
GSM526237	GSE21032	prostate cancer	cancer	NA	NA
GSM526185	GSE21032	prostate cancer	cancer	NA	NA
GSM238912	GSE9385	glioblastoma	cancer	Male	age: 35
GSM993516	GSE15805	primary hepatocytes;liver	NA	NA	NA
GSM415335	GSE16534	lung adenocarcinoma	cancer	NA	NA
GSM307537	GSE12236	lung adenocarcinoma;lung	cancer	Male	race: white; age: 81.8; stage: I
GSM526309	GSE21032	prostate	normal	NA	NA
GSM415253	GSE16534	breast cancer	cancer	NA	subtype: Triple negative
GSM526188	GSE21032	prostate cancer	cancer	NA	NA
GSM526250	GSE21032	prostate cancer	cancer	NA	NA
GSM415235	GSE16534	breast cancer	cancer	NA	subtype: HR
GSM456910	GSE18300	head and neck squamous cell carcinoma	cancer	NA	high expression of genes up-regulated in hypoxia
GSM526184	GSE21032	prostate cancer	cancer	NA	NA
GSM415287	GSE16534	breast cancer	cancer	NA	subtype: HR
GSM526315	GSE21032	prostate	normal	NA	NA
GSM526207	GSE21032	prostate cancer	cancer	NA	NA
GSM415306	GSE16534	breast cancer	cancer	NA	subtype: HER2
GSM684448	GSE27608	neuroblastoma	cancer	NA	NA
GSM526236	GSE21032	prostate cancer	cancer	NA	NA
GSM526305	GSE21032	prostate	normal	NA	NA
GSM415300	GSE16534	breast cancer	cancer	NA	subtype: HR
GSM526293	GSE21032	prostate	normal	NA	NA
GSM526197	GSE21032	prostate cancer	cancer	NA	NA
GSM526206	GSE21032	prostate cancer	cancer	NA	NA
GSM526241	GSE21032	prostate cancer	cancer	NA	NA
GSM526212	GSE21032	prostate cancer	cancer	NA	NA
GSM526281	GSE21032	prostate cancer	cancer	NA	NA
GSM526146	GSE21032	prostate cancer	cancer	NA	NA
GSM415229	GSE16534	breast cancer	cancer	NA	subtype: Triple negative
GSM526303	GSE21032	prostate	normal	NA	NA
GSM526160	GSE21032	prostate cancer	cancer	NA	NA
GSM526253	GSE21032	prostate cancer	cancer	NA	NA
GSM526190	GSE21032	prostate cancer	cancer	NA	NA
GSM526227	GSE21032	prostate cancer	cancer	NA	NA
GSM526137	GSE21032	prostate cancer	cancer	NA	NA
GSM526252	GSE21032	prostate cancer	cancer	NA	NA
GSM684472	GSE27608	neuroblastoma	cancer	NA	NA
GSM526201	GSE21032	prostate cancer	cancer	NA	NA
GSM526248	GSE21032	prostate cancer	cancer	NA	NA
GSM526312	GSE21032	prostate	normal	NA	NA
GSM307550	GSE12236	lung	normal	Female	race: white; age: 59.5
GSM307548	GSE12236	lung	normal	Female	race: white; age: 67.2
GSM526240	GSE21032	prostate cancer	cancer	NA	NA
GSM526230	GSE21032	prostate cancer	cancer	NA	NA
GSM333302	GSE13195	stomach cancer	cancer	Female	age: 80
GSM415294	GSE16534	breast cancer	cancer	NA	subtype: HR
GSM415238	GSE16534	breast cancer	cancer	NA	subtype: Triple negative
GSM526307	GSE21032	prostate	normal	NA	NA
GSM526222	GSE21032	prostate cancer	cancer	NA	NA
GSM526166	GSE21032	prostate cancer	cancer	NA	NA
GSM415269	GSE16534	breast cancer	cancer	NA	subtype: HR
GSM415293	GSE16534	breast cancer	cancer	NA	subtype: HER2
GSM1016916	GSE41409	ovary	normal	NA	NA
GSM456911	GSE18300	head and neck squamous cell carcinoma	cancer	NA	high expression of genes up-regulated in hypoxia
GSM526260	GSE21032	prostate cancer	cancer	NA	NA
GSM307574	GSE12236	lung	normal	Female	race: white; age: 66.1
GSM526164	GSE21032	prostate cancer	cancer	NA	NA
GSM526235	GSE21032	prostate cancer	cancer	NA	NA
GSM333298	GSE13195	stomach cancer	cancer	Male	age: 79
GSM526194	GSE21032	prostate cancer	cancer	NA	NA
GSM526210	GSE21032	prostate cancer	cancer	NA	NA
GSM333290	GSE13195	stomach cancer	cancer	Male	age: 63
GSM526202	GSE21032	prostate cancer	cancer	NA	NA
GSM526306	GSE21032	prostate	normal	NA	NA
GSM415247	GSE16534	breast cancer	cancer	NA	subtype: HER2
GSM526177	GSE21032	prostate cancer	cancer	NA	NA
GSM1016920	GSE41409	testicle	normal	NA	NA
GSM307542	GSE12236	lung	normal	Female	race: white; age: 73.7
GSM307547	GSE12236	lung adenocarcinoma;lung	cancer	Female	race: white; age: 67.2; stage: I
GSM526290	GSE21032	prostate	normal	NA	NA
GSM1056771	GSE43107	glioma	cancer	Female	age: 39
GSM526183	GSE21032	prostate cancer	cancer	NA	NA
GSM415273	GSE16534	breast cancer	cancer	NA	subtype: HER2
GSM526161	GSE21032	prostate cancer	cancer	NA	NA
GSM526299	GSE21032	prostate	normal	NA	NA
GSM526256	GSE21032	prostate cancer	cancer	NA	NA
GSM415232	GSE16534	breast cancer	cancer	NA	subtype: Triple negative
GSM1056769	GSE43107	glioma	cancer	Male	age: 59
GSM526295	GSE21032	prostate	normal	NA	NA
GSM526213	GSE21032	prostate cancer	cancer	NA	NA
GSM415237	GSE16534	breast cancer	cancer	NA	subtype: HR
GSM415345	GSE16534	lung adenocarcinoma	cancer	NA	NA
GSM526310	GSE21032	prostate	normal	NA	NA
GSM526192	GSE21032	prostate cancer	cancer	NA	NA
GSM1016910	GSE41409	kidney	normal	NA	NA
GSM526317	GSE21032	prostate	normal	NA	NA
GSM415270	GSE16534	breast cancer	cancer	NA	subtype: HR
GSM526178	GSE21032	prostate cancer	cancer	NA	NA
GSM415278	GSE16534	breast cancer	cancer	NA	subtype: Triple negative

## Sheet: sample-cluster-4
GSM number	GSE number	Cell type	Cell status	Gender	Other
GSM307543	GSE12236	lung adenocarcinoma;lung	cancer	Female	race: white; age: 63.7; stage: I
GSM358879	GSE14352	t cell	CD2 positive	NA	sampled at time 0
GSM953873	GSE39013	cervix adenocarcinoma	cancer	female	NA
GSM456906	GSE18300	head and neck squamous cell carcinoma	cancer	NA	low expression of genes up-regulated in hypoxia
GSM994306	GSE40442	acute myeloid leukemia;bone marrow	cancer;control	NA	NA
GSM994288	GSE40442	acute myeloid leukemia;bone marrow	cancer;cytarabine treated	NA	NA
GSM456907	GSE18300	head and neck squamous cell carcinoma	cancer	NA	low expression of genes up-regulated in hypoxia
GSM954040	GSE39016	bladder cancer	cancer	NA	NA
GSM677291	GSE27388	cervix squamous cell carcinoma	cancer	Female	NA
GSM953991	GSE39016	bladder cancer	cancer	NA	NA
GSM954029	GSE39016	bladder cancer	cancer	NA	NA
GSM994307	GSE40442	acute myeloid leukemia;bone marrow	cancer;cytarabine treated	NA	NA
GSM677304	GSE27388	cervix squamous cell carcinoma	cancer	Female	NA
GSM358905	GSE14352	t cell	CD2 positive;CD3/CD28 treated	NA	sampled at time 72
GSM994277	GSE40442	acute myeloid leukemia;bone marrow	cancer;Decitabine treated	NA	NA
GSM358902	GSE14352	t cell	CD2 positive;CD3/CD28 treated	NA	sampled at time 72
GSM358897	GSE14352	t cell	CD2 positive;CD3/CD28 treated	NA	sampled at time 48
GSM358904	GSE14352	t cell	CD2 positive;CD3/CD28 treated	NA	sampled at time 72
GSM677293	GSE27388	cervix squamous cell carcinoma	cancer	Female	NA
GSM677299	GSE27388	cervix squamous cell carcinoma	cancer	Female	NA
GSM953877	GSE39013	cervix squamous cell carcinoma	cancer	female	NA
GSM677303	GSE27388	cervix squamous cell carcinoma	cancer	Female	NA
GSM994273	GSE40442	acute myeloid leukemia;bone marrow	cancer;control	NA	NA
GSM1016921	GSE41409	thymus	normal	NA	NA
GSM677301	GSE27388	cervix squamous cell carcinoma	cancer	Female	NA
GSM415249	GSE16534	breast cancer	cancer	NA	subtype: HER2
GSM307545	GSE12236	lung adenocarcinoma;lung	cancer	Female	race: white; age: 85.8; stage: II
GSM1070376	GSE43754	bone marrow;progenitor cell	CD34 positive;CD38 positive	NA	NA
GSM358906	GSE14352	t cell	CD2 positive;CD3/CD28 treated	NA	sampled at time 72
GSM358885	GSE14352	t cell	CD2 positive;CD3/CD28 treated	NA	sampled at time 24
GSM358892	GSE14352	t cell	CD2 positive;CD3/CD28 treated	NA	sampled at time 48
GSM358878	GSE14352	t cell	CD2 positive	NA	sampled at time 0
GSM953879	GSE39013	cervix squamous cell carcinoma	cancer	female	NA
GSM994282	GSE40442	acute myeloid leukemia;bone marrow	cancer;control	NA	NA
GSM1070369	GSE43754	bone marrow;progenitor cell	CD34 positive;CD38 positive	NA	NA
GSM358876	GSE14352	t cell	CD2 positive	NA	sampled at time 0
GSM358899	GSE14352	t cell	CD2 positive;CD3/CD28 treated	NA	sampled at time 48
GSM365249	GSE14588	erythroid cell	CD34 positive	NA	differentiation day 14
GSM677315	GSE27388	cervix adenocarcinoma	cancer	Female	NA
GSM994289	GSE40442	acute myeloid leukemia;bone marrow	cancer;Decitabine treated	NA	NA
GSM953834	GSE39013	cervix squamous cell carcinoma	cancer	female	NA
GSM358873	GSE14352	t cell	CD2 positive	NA	sampled at time 0
GSM1016922	GSE41409	thymus	normal	NA	NA
GSM742243	GSE29989	megakaryopoietic cell	normal	NA	differentiated CD34+ cells
GSM1070375	GSE43754	bone marrow;progenitor cell	CD34 positive;CD38 positive	NA	NA
GSM358910	GSE14352	t cell	CD2 positive;CD3/CD28 treated	NA	sampled at time 72
GSM358872	GSE14352	t cell	CD2 positive	NA	sampled at time 0
GSM677290	GSE27388	cervix squamous cell carcinoma	cancer	Female	NA
GSM742241	GSE29989	megakaryopoietic cell	normal	NA	differentiated CD34+ cells
GSM358911	GSE14352	t cell	CD2 positive;CD3/CD28 treated	NA	sampled at time 72
GSM358900	GSE14352	t cell	CD2 positive;CD3/CD28 treated	NA	sampled at time 48
GSM238516	GSE9342	acute lymphoblastic leukemia;t cell	cancer	NA	cell line: KOPTK1
GSM994272	GSE40442	acute myeloid leukemia;bone marrow	cancer;control	NA	NA
GSM358903	GSE14352	t cell	CD2 positive;CD3/CD28 treated	NA	sampled at time 72
GSM994298	GSE40442	acute myeloid leukemia;bone marrow	cancer;control	NA	NA
GSM358875	GSE14352	t cell	CD2 positive	NA	sampled at time 0
GSM677314	GSE27388	cervix squamous cell carcinoma	cancer	Female	NA
GSM238512	GSE9342	acute lymphoblastic leukemia;t cell	cancer;p53 mutation	NA	cell line: DU528
GSM954042	GSE39016	bladder cancer	cancer	NA	NA
GSM953854	GSE39013	cervix squamous cell carcinoma	cancer	female	NA
GSM302935	GSE11967	thymus	myasthenia gravis	Male	age: 44
GSM994287	GSE40442	acute myeloid leukemia;bone marrow	cancer;control	NA	NA
GSM238513	GSE9342	acute lymphoblastic leukemia;t cell	cancer	NA	cell line: LOUCY
GSM954064	GSE39016	bladder cancer	cancer	NA	NA
GSM365250	GSE14588	erythroid cell	CD34 positive	NA	differentiation day 14
GSM1070374	GSE43754	bone marrow;progenitor cell	CD34 positive;CD38 positive	NA	NA
GSM302936	GSE11967	thymus	myasthenia gravis	Female	age: 53
GSM358908	GSE14352	t cell	CD2 positive;CD3/CD28 treated	NA	sampled at time 72
GSM953884	GSE39013	cervix squamous cell carcinoma	cancer	female	NA
GSM302937	GSE11967	thymus	normal	Female	age: 46

## Sheet: sample-cluster-5
GSM number	GSE number	Cell type	Cell status	Gender	Other
GSM358946	GSE14352	b cell	CD19 positive;anti-CD40 antibody treated;rIL2 treated;rIL10 treated	NA	sampled at time 72
GSM358912	GSE14352	b cell	CD19 positive	NA	sampled at time 0
GSM953895	GSE39014	cervix squamous cell carcinoma	cancer	female	NA
GSM953906	GSE39014	cervix squamous cell carcinoma	cancer	female	NA
GSM358929	GSE14352	b cell	CD19 positive;anti-CD40 antibody treated;rIL2 treated;rIL10 treated	NA	sampled at time 24
GSM953892	GSE39014	cervix squamous cell carcinoma	cancer	female	NA
GSM953783	GSE39013	cervix squamous cell carcinoma	cancer	female	NA
GSM358896	GSE14352	t cell	CD2 positive;CD3/CD28 treated	NA	sampled at time 48
GSM953898	GSE39014	cervix squamous cell carcinoma	cancer	female	NA
GSM953779	GSE39013	cervix squamous cell carcinoma	cancer	female	NA
GSM953780	GSE39013	cervix squamous cell carcinoma	cancer	female	NA
GSM721609	GSE29156	ovarian stroma	cancer	Female	NA
GSM573288	GSE23361	platelet	normal	NA	NA
GSM1056709	GSE43107	glioma	cancer	Male	age: 60
GSM721640	GSE29156	epithelium;ovary	cancer	Female	NA
GSM993462	GSE15805	chronic lymphocytic leukemia cell	cancer	NA	NA
GSM953912	GSE39014	cervix squamous cell carcinoma	cancer	female	NA
GSM953797	GSE39013	cervix squamous cell carcinoma	cancer	female	NA
GSM953776	GSE39013	cervix squamous cell carcinoma	cancer	female	NA
GSM573281	GSE23361	lung cancer	cancer	NA	NA
GSM1056707	GSE43107	glioma	cancer	Male	age: 40
GSM721623	GSE29156	ovarian stroma	cancer	Female	NA
GSM573280	GSE23361	lung cancer	cancer	NA	NA
GSM953790	GSE39013	cervix squamous cell carcinoma	cancer	female	NA
GSM954083	GSE39016	bladder cancer	cancer	NA	NA
GSM953910	GSE39014	cervix squamous cell carcinoma	cancer	female	NA
GSM953820	GSE39013	cervix squamous cell carcinoma	cancer	female	NA
GSM953813	GSE39013	cervix squamous cell carcinoma	cancer	female	NA
GSM573279	GSE23361	lung cancer	cancer	NA	NA
GSM721647	GSE29156	ovarian stroma	cancer	Female	NA
GSM953814	GSE39013	cervix squamous cell carcinoma	cancer	female	NA
GSM953821	GSE39013	cervix adenocarcinoma	cancer	female	NA
GSM573286	GSE23361	platelet	normal	NA	NA
GSM953795	GSE39013	cervix squamous cell carcinoma	cancer	female	NA
GSM573284	GSE23361	platelet	normal	NA	NA
GSM721641	GSE29156	epithelium;ovary	cancer	Female	NA
GSM526226	GSE21032	prostate cancer	cancer	NA	NA
GSM953929	GSE39014	cervix squamous cell carcinoma	cancer	female	NA
GSM954088	GSE39016	bladder cancer	cancer	NA	NA
GSM954059	GSE39016	bladder cancer	cancer	NA	NA
GSM954089	GSE39016	bladder cancer	cancer	NA	NA
GSM953902	GSE39014	cervix squamous cell carcinoma	cancer	female	NA
GSM573285	GSE23361	platelet	normal	NA	NA
GSM1056745	GSE43107	glioma	cancer	Male	age: 44
GSM1056738	GSE43107	glioma	cancer	Male	age: 41
GSM1056721	GSE43107	glioma	cancer	Male	age: 63
GSM1056702	GSE43107	glioma	cancer	Male	age: 49
GSM721601	GSE29156	epithelium	cancer	Female	NA
GSM1056741	GSE43107	glioma	cancer	Male	age: 53
GSM573283	GSE23361	lung cancer	cancer	NA	NA
GSM1056748	GSE43107	glioma	cancer	Female	age: 49
GSM1056727	GSE43107	glioma	cancer	Male	age: 63
GSM573290	GSE23361	platelet	normal	NA	NA
GSM1056749	GSE43107	glioma	cancer	Female	age: 60
GSM1056742	GSE43107	glioma	cancer	Female	age: 49
GSM1056701	GSE43107	glioma	cancer	Male	age: 35
GSM1056744	GSE43107	glioma	cancer	Female	age: 64
GSM1056755	GSE43107	glioma	cancer	Male	age: 31
GSM1056703	GSE43107	glioma	cancer	Male	age: 37
GSM953822	GSE39013	cervix adenocarcinoma	cancer	female	NA
GSM1056718	GSE43107	glioma	cancer	Female	age: 59
GSM1056743	GSE43107	glioma	cancer	Male	age: 36
GSM1056733	GSE43107	glioma	cancer	Female	age: 42
GSM1056711	GSE43107	glioma	cancer	Male	age: 68
GSM1056739	GSE43107	glioma	cancer	Male	age: 44
GSM1056706	GSE43107	glioma	cancer	Male	age: 43
GSM721646	GSE29156	ovarian stroma	cancer	Female	NA
GSM953875	GSE39013	cervix squamous cell carcinoma	cancer	female	NA

## Sheet: sample-cluster-6
GSM number	GSE number	Cell type	Cell status	Gender	Other
GSM1016919	GSE41409	testicle	normal	NA	NA
GSM721607	GSE29156	ovarian stroma	cancer	Female	NA
GSM468758	GSE18920	anterior grey column	Amyotrophic lateral sclerosis	Female	age: 74
GSM1056696	GSE43107	glioma	cancer	Male	age: 48
GSM755897	GSE30472	glioma;astrocytoma	cancer	NA	Survival years: 1.19
GSM468771	GSE18920	anterior grey column	control	Male	age: 82
GSM721603	GSE29156	epithelium	cancer	Female	NA
GSM721631	GSE29156	ovarian stroma	cancer	Female	NA
GSM721626	GSE29156	epithelium;ovary	tumor	Female	NA
GSM1056715	GSE43107	glioma	cancer	Male	age: 50
GSM721635	GSE29156	epithelium;ovary	tumor	Female	NA
GSM526191	GSE21032	prostate cancer	cancer	NA	NA
GSM721621	GSE29156	ovarian stroma	cancer	Female	NA
GSM468729	GSE18920	motor neuron;spinal cord	Amyotrophic lateral sclerosis	Female	age: 73
GSM721608	GSE29156	ovarian stroma	cancer	Female	NA
GSM721633	GSE29156	ovarian stroma	cancer	Female	NA
GSM721579	GSE29156	epithelium;ovary	tumor	Female	NA
GSM721637	GSE29156	ovarian tumor	tumor	Female	NA
GSM684461	GSE27608	neuroblastoma	cancer	NA	NA
GSM526170	GSE21032	prostate cancer	cancer	NA	NA
GSM684462	GSE27608	neuroblastoma	cancer	NA	NA
GSM755863	GSE30472	glioma;glioblastoma	cancer	NA	Survival years: 0.27
GSM468735	GSE18920	motor neuron;spinal cord	Amyotrophic lateral sclerosis	Female	age: 81
GSM468753	GSE18920	anterior grey column	Amyotrophic lateral sclerosis	Male	age: 55
GSM468764	GSE18920	anterior grey column	control	Female	age: 80
GSM1056722	GSE43107	glioma	cancer	Female	age: 58
GSM721629	GSE29156	ovarian stroma	tumor	Female	NA
GSM1056762	GSE43107	glioma	cancer	Male	age: 44
GSM590284	GSE23959	heart;left ventricle	Hypoplastic left heart syndrome	NA	stage: neonatal
GSM468756	GSE18920	anterior grey column	Amyotrophic lateral sclerosis	Male	age: 54
GSM721590	GSE29156	ovarian tumor	tumor	Female	NA
GSM721606	GSE29156	ovarian stroma	cancer	Female	NA
GSM684455	GSE27608	neuroblastoma	cancer	NA	NA
GSM1056757	GSE43107	glioma	cancer	Male	age: 50
GSM721583	GSE29156	ovarian stroma	tumor	Female	NA
GSM721620	GSE29156	ovarian stroma	cancer	Female	NA
GSM841870	GSE34104	fetal kidney	EGF treated;ELL KD	NA	cell line: HEK293
GSM677294	GSE27388	cervix squamous cell carcinoma	cancer	Female	NA
GSM721638	GSE29156	ovarian tumor	tumor	Female	NA
GSM468752	GSE18920	anterior grey column	Amyotrophic lateral sclerosis	Male	age: 61
GSM468742	GSE18920	motor neuron;spinal cord	control	Female	age: 80
GSM1056773	GSE43107	glioma	cancer	Female	age: 44
GSM1056737	GSE43107	glioma	cancer	Female	age: 49
GSM1056764	GSE43107	glioma	cancer	Male	age: 38
GSM721591	GSE29156	ovarian tumor	tumor	Female	NA
GSM721584	GSE29156	ovarian stroma	tumor	Female	NA
GSM721605	GSE29156	ovarian stroma	cancer	Female	NA
GSM468736	GSE18920	motor neuron;spinal cord	Amyotrophic lateral sclerosis	Female	age: 74
GSM468755	GSE18920	anterior grey column	Amyotrophic lateral sclerosis	Male	age: 74
GSM721599	GSE29156	epithelium	cancer	Female	NA
GSM721587	GSE29156	ovarian stroma	tumor	Female	NA
GSM1056767	GSE43107	glioma	cancer	Male	age: 63
GSM721634	GSE29156	epithelium;ovary	tumor	Female	NA
GSM468770	GSE18920	anterior grey column	control	Male	age: 73
GSM526274	GSE21032	prostate cancer	cancer	NA	NA
GSM468732	GSE18920	motor neuron;spinal cord	Amyotrophic lateral sclerosis	Female	age: 80
GSM1056731	GSE43107	glioma	cancer	Male	age: 47
GSM1056761	GSE43107	glioma	cancer	Male	age: 66
GSM721577	GSE29156	epithelium;ovary	tumor	Female	NA
GSM468760	GSE18920	anterior grey column	Amyotrophic lateral sclerosis	Male	age: 68
GSM953837	GSE39013	cervix squamous cell carcinoma	cancer	female	NA
GSM721644	GSE29156	ovarian stroma	cancer	Female	NA
GSM721596	GSE29156	ovarian stroma	tumor	Female	NA
GSM1056698	GSE43107	glioma	cancer	Female	age: 47
GSM590276	GSE23959	heart;right ventricle	normal	NA	stage: neonatal
GSM1056751	GSE43107	glioma	cancer	Female	age: 65
GSM468751	GSE18920	anterior grey column	Amyotrophic lateral sclerosis	Female	age: 73
GSM468761	GSE18920	anterior grey column	Amyotrophic lateral sclerosis	Male	age: 47
GSM1056695	GSE43107	glioma	cancer	Male	age: 60
GSM684467	GSE27608	neuroblastoma	cancer	NA	NA
GSM721582	GSE29156	ovarian stroma	tumor	Female	NA
GSM468741	GSE18920	motor neuron;spinal cord	control	Male	age: 78
GSM1056697	GSE43107	glioma	cancer	Female	age: 46
GSM526249	GSE21032	prostate cancer	cancer	NA	NA
GSM1056729	GSE43107	glioma	cancer	Male	age: 36
GSM590278	GSE23959	heart;right ventricle	normal	NA	stage: neonatal
GSM721636	GSE29156	ovarian stroma	tumor	Female	NA
GSM721604	GSE29156	ovarian stroma	cancer	Female	NA
GSM590275	GSE23959	heart;right ventricle	normal	NA	stage: neonatal
GSM953841	GSE39013	cervix squamous cell carcinoma	cancer	female	NA
GSM721585	GSE29156	ovarian stroma	tumor	Female	NA
GSM1056700	GSE43107	glioma	cancer	Male	age: 43
GSM1056759	GSE43107	glioma	cancer	Female	age: 56
GSM590270	GSE23959	heart;left ventricle	normal	NA	stage: neonatal
GSM721643	GSE29156	ovarian stroma	cancer	Female	NA
GSM721627	GSE29156	ovarian stroma	tumor	Female	NA
GSM590277	GSE23959	heart;right ventricle	normal	NA	stage: neonatal
GSM468743	GSE18920	motor neuron;spinal cord	control	Male	age: 49
GSM1056774	GSE43107	glioma	cancer	Male	age: 54
GSM721612	GSE29156	ovarian tumor	cancer	Female	NA
GSM590281	GSE23959	heart;left ventricle	Hypoplastic left heart syndrome	NA	stage: neonatal
GSM590271	GSE23959	heart;left ventricle	normal	NA	stage: neonatal
GSM1056765	GSE43107	glioma	cancer	Female	age: 67
GSM721602	GSE29156	epithelium	cancer	Female	NA
GSM590283	GSE23959	heart;left ventricle	Hypoplastic left heart syndrome	NA	stage: neonatal
GSM1056753	GSE43107	glioma	cancer	Female	age: 54
GSM590274	GSE23959	heart;right ventricle	normal	NA	stage: neonatal
GSM684463	GSE27608	neuroblastoma	cancer	NA	NA
GSM1056760	GSE43107	glioma	cancer	Male	age: 40
GSM468748	GSE18920	motor neuron;spinal cord	control	Male	age: 73
GSM1056705	GSE43107	glioma	cancer	Male	age: 59
GSM526172	GSE21032	prostate cancer	cancer	NA	NA
GSM993517	GSE15805	primary hepatocytes;liver	NA	NA	NA
GSM590280	GSE23959	heart;left ventricle	Hypoplastic left heart syndrome	NA	stage: neonatal
GSM468772	GSE18920	anterior grey column	control	Male	age: 77
GSM1056758	GSE43107	glioma	cancer	Male	age: 47
GSM590272	GSE23959	heart;left ventricle	normal	NA	stage: neonatal
GSM721578	GSE29156	epithelium;ovary	tumor	Female	NA
GSM1056726	GSE43107	glioma	cancer	Male	age: 44
GSM1056756	GSE43107	glioma	cancer	Female	age: 50
GSM590282	GSE23959	heart;left ventricle	Hypoplastic left heart syndrome	NA	stage: neonatal
GSM721618	GSE29156	ovarian tumor	cancer	Female	NA
GSM590269	GSE23959	left ventricle;heart	normal	NA	stage: neonatal
GSM993541	GSE15805	hepatocellular carcinoma	cancer	NA	cell line: Huh-7.5
GSM468733	GSE18920	motor neuron;spinal cord	Amyotrophic lateral sclerosis	Male	age: 74
GSM590279	GSE23959	heart;left ventricle	Hypoplastic left heart syndrome	NA	stage: neonatal
GSM468757	GSE18920	anterior grey column	Amyotrophic lateral sclerosis	Female	age: 81
GSM721610	GSE29156	ovarian stroma	cancer	Female	NA

## Sheet: sample-cluster-7
GSM number	GSE number	Cell type	Cell status	Gender	Other
GSM542895	GSE21795	skeletal muscle cell	control	NA	differentiation of 10 days
GSM716416	GSE28863	fibroblast	normal	NA	NA
GSM993533	GSE15805	skeletal muscle myotube	NA	NA	NA
GSM993525	GSE15805	skeletal muscle myoblast	NA	NA	NA
GSM716417	GSE28863	fibroblast	normal	NA	NA
GSM993475	GSE15805	fibroblast	Parkinson's disease	NA	NA
GSM716412	GSE28863	fibroblast	Hutchinson-Gilford Progeria Syndrome (HGPS)	NA	NA
GSM736051	GSE29682	breast cancer;epithelium	cancer	Female	cell line: HS578T; age: 74; ethnicity: Caucasian
GSM484499	GSE19441	coronary artery smooth muscle cell	CK1-alpha-LS knockdown	NA	NA
GSM993534	GSE15805	myotube	Facioscapulohumeral Muscular Dystrophy (FSHD)	NA	NA
GSM993457	GSE15805	aortic smooth muscle cell	grown with transforming growth factor beta	NA	NA
GSM535927	GSE21440	fibroblast;pancreatic ductal adenocarcinoma	cancer	NA	NA
GSM529739	GSE21163	pancreas	normal;Decitabine treated	NA	cell line: HPDE
GSM993476	GSE15805	fibroblast	Parkinson's disease	NA	NA
GSM993593	GSE15805	fibroblast	Hutchinson-Gilford progeria syndrome	NA	NA
GSM993467	GSE15805	child fibroblast	NA	NA	NA
GSM535924	GSE21440	fibroblast;pancreatic ductal adenocarcinoma	cancer	NA	NA
GSM736168	GSE29682	breast cancer;epithelium	cancer	Female	cell line: HS578T; age: 74; ethnicity: Caucasian
GSM484494	GSE19441	coronary artery smooth muscle cell	control	NA	NA
GSM993456	GSE15805	aortic smooth muscle cell	NA	NA	NA
GSM993461	GSE15805	chorion cell	NA	NA	NA
GSM716415	GSE28863	fibroblast	Hutchinson-Gilford Progeria Syndrome (HGPS)	NA	NA
GSM542896	GSE21795	skeletal muscle cell	control	NA	differentiation of 10 days
GSM993454	GSE15805	aortic smooth muscle cell	NA	NA	cell line: AoSMC
GSM993536	GSE15805	myotube	Facioscapulohumeral Muscular Dystrophy (FSHD)	NA	NA
GSM535926	GSE21440	fibroblast;pancreatic ductal adenocarcinoma	cancer	NA	NA
GSM484496	GSE19441	coronary artery smooth muscle cell	control	NA	NA
GSM716419	GSE28863	fibroblast	normal	NA	NA
GSM993591	GSE15805	osteoblast	NA	NA	NA
GSM335820	GSE13297	cardiac precursor cell	NA	NA	hESC-derived cardiac precursors; day 40 of differentiation
GSM993530	GSE15805	myoblast	Facioscapulohumeral Muscular Dystrophy (FSHD)	NA	NA
GSM535922	GSE21440	fibroblast;pancreas	chronic pancreatitis	NA	NA
GSM993455	GSE15805	aortic smooth muscle cell	NA	NA	NA
GSM993470	GSE15805	fibroblast	Parkinson's disease	NA	NA
GSM542894	GSE21795	skeletal muscle cell	control	NA	differentiation of 10 days
GSM736161	GSE29682	epithelium;renal cell carcinoma	cancer	Male	cell type: RXF-393; age: 54
GSM993596	GSE15805	hepatic stellate cell;liver	NA	NA	NA
GSM1071836	GSE43830	embryonic lung fibroblast cell;fetal lung	MALAT1 depleted	Female	cell line: WI-38
GSM736058	GSE29682	astrocytoma	cancer	Female	cell line: SNB-75; age: 78
GSM993469	GSE15805	fibroblast	Parkinson's disease	NA	NA
GSM335822	GSE13297	cardiac precursor cell	NA	NA	hESC-derived cardiac precursors; day 40 of differentiation
GSM736101	GSE29682	epithelium;renal cell carcinoma	cancer	Male	cell type: RXF-393; age: 54
GSM335821	GSE13297	cardiac precursor cell	NA	NA	hESC-derived cardiac precursors; day 40 of differentiation
GSM993526	GSE15805	skeletal muscle myoblast	NA	NA	NA
GSM993585	GSE15805	epidermal melanocyte	NA	NA	NA
GSM736115	GSE29682	astrocytoma	cancer	Female	cell line: SNB-75; age: 78
GSM535931	GSE21440	fibroblast;pancreatic ductal adenocarcinoma	cancer	NA	NA
GSM993590	GSE15805	osteoblast	NA	NA	NA
GSM716414	GSE28863	fibroblast	Hutchinson-Gilford Progeria Syndrome (HGPS)	NA	NA
GSM535925	GSE21440	fibroblast;pancreatic ductal adenocarcinoma	cancer	NA	NA
GSM484498	GSE19441	coronary artery smooth muscle cell	control	NA	NA
GSM716413	GSE28863	fibroblast	Hutchinson-Gilford Progeria Syndrome (HGPS)	NA	NA
GSM993460	GSE15805	astrocyte	NA	NA	NA
GSM1071839	GSE43830	embryonic lung fibroblast cell;fetal lung	MALAT1 depleted	Female	cell line: WI-38
GSM1071837	GSE43830	embryonic lung fibroblast cell;fetal lung	MALAT1 depleted	Female	cell line: WI-38
GSM736175	GSE29682	astrocytoma	cancer	Female	cell line: SNB-75; age: 78
GSM993459	GSE15805	astrocyte	NA	NA	NA
GSM993472	GSE15805	fibroblast	Parkinson's disease	NA	NA
GSM484497	GSE19441	coronary artery smooth muscle cell	CK1-alpha-LS knockdown	NA	NA

## Sheet: sample-cluster-8
GSM number	GSE number	Cell type	Cell status	Gender	Other
GSM245597	GSE9703	lymphoblastoid	normal	Male	cell line: GM11829
GSM245535	GSE9703	lymphoblastoid	normal	Female	cell line: GM19129
GSM245639	GSE9703	lymphoblastoid	normal	Male	cell line: GM07022
GSM245518	GSE9703	lymphoblastoid	normal	Male	cell line: GM18914
GSM245586	GSE9703	lymphoblastoid	normal	Male	cell line: GM10846
GSM245618	GSE9703	lymphoblastoid	normal	Female	cell line: GM12057
GSM245555	GSE9703	lymphoblastoid	normal	Male	cell line: GM19161
GSM245671	GSE9703	lymphoblastoid	normal	Female	cell line: GM18517
GSM993491	GSE15805	b cell;lymphoblastoid	NA	NA	cell line: GM19238
GSM245638	GSE9703	lymphoblastoid	normal	Male	cell line: GM12760
GSM245633	GSE9703	lymphoblastoid	normal	Female	cell line: GM12740
GSM245520	GSE9703	lymphoblastoid	normal	Male	cell line: GM19092
GSM245660	GSE9703	lymphoblastoid	normal	Male	cell line: GM18501
GSM245581	GSE9703	lymphoblastoid	normal	Female	cell line: GM19240
GSM245498	GSE9703	lymphoblastoid	normal	Male	cell line: GM18521
GSM245499	GSE9703	lymphoblastoid	normal	Male	cell line: GM18522
GSM245572	GSE9703	lymphoblastoid	normal	Female	cell line: GM19209
GSM245635	GSE9703	lymphoblastoid	normal	Female	cell line: GM12751
GSM245640	GSE9703	lymphoblastoid	normal	Female	cell line: GM12761
GSM245652	GSE9703	lymphoblastoid	normal	Male	cell line: GM12872
GSM245559	GSE9703	lymphoblastoid	normal	Male	cell line: GM19192
GSM245620	GSE9703	lymphoblastoid	normal	Female	cell line: GM12145
GSM245606	GSE9703	lymphoblastoid	normal	Male	cell line: GM06994
GSM993495	GSE15805	b cell;lymphoblastoid	NA	NA	cell line: GM19240
GSM245648	GSE9703	lymphoblastoid	normal	Female	cell line: GM12815
GSM245667	GSE9703	lymphoblastoid	normal	Male	cell line: GM18507
GSM245669	GSE9703	lymphoblastoid	normal	Male	cell line: GM18515
GSM245588	GSE9703	lymphoblastoid	normal	Male	cell line: GM10851
GSM245501	GSE9703	lymphoblastoid	normal	Female	cell line: GM18852
GSM245516	GSE9703	lymphoblastoid	normal	Female	cell line: GM18912
GSM245657	GSE9703	lymphoblastoid	normal	Male	cell line: GM12891
GSM245505	GSE9703	lymphoblastoid	normal	Male	cell line: GM18856
GSM245533	GSE9703	lymphoblastoid	normal	Female	cell line: GM19127
GSM245656	GSE9703	lymphoblastoid	normal	Female	cell line: GM12878
GSM245600	GSE9703	lymphoblastoid	normal	Female	cell line: GM11832
GSM245641	GSE9703	lymphoblastoid	normal	Male	cell line: GM12762
GSM724236	GSE29301	lymphoblastoid	Epstein-Barr virus infected;EBV infected	NA	NA
GSM993493	GSE15805	b cell;lymphoblastoid	NA	NA	cell line: GM19239
GSM245631	GSE9703	lymphoblastoid	normal	Male	cell line: GM12707
GSM245543	GSE9703	lymphoblastoid	normal	Female	cell line: GM19140
GSM245578	GSE9703	lymphoblastoid	normal	Male	cell line: GM19223
GSM245634	GSE9703	lymphoblastoid	normal	Male	cell line: GM12750
GSM245595	GSE9703	lymphoblastoid	normal	Male	cell line: GM06993
GSM245632	GSE9703	lymphoblastoid	normal	Female	cell line: GM12717
GSM245500	GSE9703	lymphoblastoid	normal	Female	cell line: GM18523
GSM245522	GSE9703	lymphoblastoid	normal	Female	cell line: GM19094
GSM245523	GSE9703	lymphoblastoid	normal	Male	cell line: GM19098
GSM245615	GSE9703	lymphoblastoid	normal	Female	cell line: GM12044
GSM993486	GSE15805	b cell;lymphoblastoid	NA	NA	cell line: GM12892
GSM245621	GSE9703	lymphoblastoid	normal	Male	cell line: GM12146
GSM245642	GSE9703	lymphoblastoid	normal	Female	cell line: GM12763
GSM245529	GSE9703	lymphoblastoid	normal	Female	cell line: GM19116
GSM245610	GSE9703	lymphoblastoid	normal	Male	cell line: GM12003
GSM245598	GSE9703	lymphoblastoid	normal	Female	cell line: GM11830
GSM993481	GSE15805	b cell;lymphoblastoid	NA	NA	cell line: GM12878
GSM993492	GSE15805	b cell;lymphoblastoid	NA	NA	cell line: GM19238
GSM245649	GSE9703	lymphoblastoid	normal	Male	cell line: GM12864
GSM245628	GSE9703	lymphoblastoid	normal	Female	cell line: GM07019
GSM245592	GSE9703	lymphoblastoid	normal	Female	cell line: GM10859
GSM245624	GSE9703	lymphoblastoid	normal	Female	cell line: GM12156
GSM245650	GSE9703	lymphoblastoid	normal	Male	cell line: GM07029
GSM245515	GSE9703	lymphoblastoid	normal	Male	cell line: GM18872
GSM993484	GSE15805	b cell;lymphoblastoid	NA	NA	cell line: GM12891
GSM245502	GSE9703	lymphoblastoid	normal	Male	cell line: GM18853
GSM245564	GSE9703	lymphoblastoid	normal	Female	cell line: GM19201
GSM245544	GSE9703	lymphoblastoid	normal	Male	cell line: GM19141
GSM245538	GSE9703	lymphoblastoid	normal	Female	cell line: GM19132
GSM993489	GSE15805	b cell;lymphoblastoid	NA	NA	cell line: GM18507
GSM245579	GSE9703	lymphoblastoid	normal	Female	cell line: GM19238
GSM245532	GSE9703	lymphoblastoid	normal	Male	cell line: GM19120
GSM245645	GSE9703	lymphoblastoid	normal	Male	cell line: GM12812
GSM245545	GSE9703	lymphoblastoid	normal	Male	cell line: GM19142
GSM245609	GSE9703	lymphoblastoid	normal	Female	cell line: GM11995
GSM245548	GSE9703	lymphoblastoid	normal	Male	cell line: GM19145
GSM245519	GSE9703	lymphoblastoid	normal	Female	cell line: GM07056
GSM245567	GSE9703	lymphoblastoid	normal	Female	cell line: GM19204
GSM245590	GSE9703	lymphoblastoid	normal	Male	cell line: GM10856
GSM245599	GSE9703	lymphoblastoid	normal	Male	cell line: GM11831
GSM245629	GSE9703	lymphoblastoid	normal	Female	cell line: GM12249
GSM245517	GSE9703	lymphoblastoid	normal	Male	cell line: GM18913
GSM245558	GSE9703	lymphoblastoid	normal	Male	cell line: GM19173
GSM245655	GSE9703	lymphoblastoid	normal	Female	cell line: GM12875
GSM245582	GSE9703	lymphoblastoid	normal	Male	cell line: GM10835
GSM245512	GSE9703	lymphoblastoid	normal	Male	cell line: GM18862
GSM358921	GSE14352	b cell	CD19 positive	NA	sampled at time 0
GSM245636	GSE9703	lymphoblastoid	normal	Male	cell line: GM12752
GSM245546	GSE9703	lymphoblastoid	normal	Female	cell line: GM19143
GSM506725	GSE20200	lymphoblastoid	EBV infected	NA	NA
GSM245666	GSE9703	lymphoblastoid	normal	Male	cell line: GM18506
GSM245553	GSE9703	lymphoblastoid	normal	Female	cell line: GM19159
GSM506724	GSE20200	lymphoblastoid	EBV infected	NA	NA
GSM245569	GSE9703	lymphoblastoid	normal	Female	cell line: GM19206
GSM245605	GSE9703	lymphoblastoid	normal	Male	cell line: GM11992
GSM245668	GSE9703	lymphoblastoid	normal	Female	cell line: GM18508
GSM245571	GSE9703	lymphoblastoid	normal	Male	cell line: GM19208
GSM245596	GSE9703	lymphoblastoid	normal	Female	cell line: GM10863
GSM245539	GSE9703	lymphoblastoid	normal	Female	cell line: GM19137
GSM358943	GSE14352	b cell	CD19 positive;anti-CD40 antibody treated;rIL2 treated;rIL10 treated	NA	sampled at time 72
GSM245550	GSE9703	lymphoblastoid	normal	Male	cell line: GM19153
GSM245521	GSE9703	lymphoblastoid	normal	Female	cell line: GM19093
GSM245602	GSE9703	lymphoblastoid	normal	Female	cell line: GM11840
GSM993485	GSE15805	b cell;lymphoblastoid	NA	NA	cell line: GM12891
GSM245503	GSE9703	lymphoblastoid	normal	Male	cell line: GM18854
GSM245580	GSE9703	lymphoblastoid	normal	Male	cell line: GM19239
GSM245565	GSE9703	lymphoblastoid	normal	Female	cell line: GM19202
GSM245630	GSE9703	lymphoblastoid	normal	Male	cell line: GM12264
GSM245654	GSE9703	lymphoblastoid	normal	Male	cell line: GM12874
GSM245587	GSE9703	lymphoblastoid	normal	Female	cell line: GM10847
GSM245509	GSE9703	lymphoblastoid	normal	Male	cell line: GM18859
GSM245540	GSE9703	lymphoblastoid	normal	Male	cell line: GM19138
GSM358923	GSE14352	b cell	CD19 positive;anti-CD40 antibody treated;rIL2 treated;rIL10 treated	NA	sampled at time 24
GSM245542	GSE9703	lymphoblastoid	normal	Male	cell line: GM19139
GSM506720	GSE20200	peripheral blood mononuclear cell	CD19 positive;EBV infected	NA	NA
GSM245658	GSE9703	lymphoblastoid	normal	Female	cell line: GM12892
GSM245614	GSE9703	lymphoblastoid	normal	Male	cell line: GM12043
GSM358940	GSE14352	b cell	CD19 positive;anti-CD40 antibody treated;rIL2 treated;rIL10 treated	NA	sampled at time 48
GSM245497	GSE9703	lymphoblastoid	normal	Male	cell line: GM07048
GSM358922	GSE14352	b cell	CD19 positive;anti-CD40 antibody treated;rIL2 treated;rIL10 treated	NA	sampled at time 24
GSM358920	GSE14352	b cell	CD19 positive	NA	sampled at time 0
GSM245537	GSE9703	lymphoblastoid	normal	Female	cell line: GM19131
GSM245556	GSE9703	lymphoblastoid	normal	Male	cell line: GM19171
GSM245647	GSE9703	lymphoblastoid	normal	Male	cell line: GM12814
GSM245574	GSE9703	lymphoblastoid	normal	Female	cell line: GM10831
GSM993487	GSE15805	b cell;lymphoblastoid	NA	NA	cell line: GM12892
GSM724238	GSE29301	lymphoblastoid	EBV infected;Epstein-Barr virus infected	NA	NA
GSM724239	GSE29301	lymphoblastoid	EBV infected;Epstein-Barr virus infected	NA	NA
GSM245561	GSE9703	lymphoblastoid	normal	Male	cell line: GM19194
GSM506719	GSE20200	peripheral blood mononuclear cell	CD19 positive;EBV infected	NA	NA
GSM245506	GSE9703	lymphoblastoid	normal	Male	cell line: GM18857
GSM358949	GSE14352	b cell	CD19 positive;anti-CD40 antibody treated;rIL2 treated;rIL10 treated	NA	sampled at time 72
GSM245551	GSE9703	lymphoblastoid	normal	Male	cell line: GM19154
GSM358927	GSE14352	b cell	CD19 positive;anti-CD40 antibody treated;rIL2 treated;rIL10 treated	NA	sampled at time 24
GSM245514	GSE9703	lymphoblastoid	normal	Female	cell line: GM18870
GSM724232	GSE29301	b cell;peripheral blood cell	normal	NA	NA
GSM245644	GSE9703	lymphoblastoid	normal	Female	cell line: GM12802
GSM245611	GSE9703	lymphoblastoid	normal	Female	cell line: GM12004
GSM245549	GSE9703	lymphoblastoid	normal	Female	cell line: GM19152
GSM358938	GSE14352	b cell	CD19 positive;anti-CD40 antibody treated;rIL2 treated;rIL10 treated	NA	sampled at time 48
GSM245670	GSE9703	lymphoblastoid	normal	Male	cell line: GM18516
GSM245510	GSE9703	lymphoblastoid	normal	Male	cell line: GM18860
GSM245653	GSE9703	lymphoblastoid	normal	Female	cell line: GM12873
GSM358942	GSE14352	b cell	CD19 positive;anti-CD40 antibody treated;rIL2 treated;rIL10 treated	NA	sampled at time 72
GSM358932	GSE14352	b cell	CD19 positive;anti-CD40 antibody treated;rIL2 treated;rIL10 treated	NA	sampled at time 48
GSM506721	GSE20200	peripheral blood mononuclear cell	CD19 positive;EBV infected	NA	NA
GSM245575	GSE9703	lymphoblastoid	normal	Male	cell line: GM19211
GSM358930	GSE14352	b cell	CD19 positive;anti-CD40 antibody treated;rIL2 treated;rIL10 treated	NA	sampled at time 24
GSM245663	GSE9703	lymphoblastoid	normal	Male	cell line: GM18503
GSM245585	GSE9703	lymphoblastoid	normal	Female	cell line: GM10839
GSM358950	GSE14352	b cell	CD19 positive;anti-CD40 antibody treated;rIL2 treated;rIL10 treated	NA	sampled at time 72
GSM993490	GSE15805	b cell;lymphoblastoid	NA	NA	cell line: GM18507
GSM245664	GSE9703	lymphoblastoid	normal	Male	cell line: GM18504
GSM358918	GSE14352	b cell	CD19 positive	NA	sampled at time 0
GSM245626	GSE9703	lymphoblastoid	normal	Female	cell line: GM12239
GSM245536	GSE9703	lymphoblastoid	normal	Male	cell line: GM19130
GSM358926	GSE14352	b cell	CD19 positive;anti-CD40 antibody treated;rIL2 treated;rIL10 treated	NA	sampled at time 24
GSM245591	GSE9703	lymphoblastoid	normal	Male	cell line: GM10857
GSM358913	GSE14352	b cell	CD19 positive	NA	sampled at time 0
GSM358924	GSE14352	b cell	CD19 positive;anti-CD40 antibody treated;rIL2 treated;rIL10 treated	NA	sampled at time 24
GSM245524	GSE9703	lymphoblastoid	normal	Female	cell line: GM19099
GSM798329	GSE32220	b cell lymphoma	NA	NA	cell line: P493-6
GSM358945	GSE14352	b cell	CD19 positive;anti-CD40 antibody treated;rIL2 treated;rIL10 treated	NA	sampled at time 72
GSM245534	GSE9703	lymphoblastoid	normal	Male	cell line: GM19128
GSM358937	GSE14352	b cell	CD19 positive;anti-CD40 antibody treated;rIL2 treated;rIL10 treated	NA	sampled at time 48
GSM245659	GSE9703	lymphoblastoid	normal	Male	cell line: GM18500
GSM358939	GSE14352	b cell	CD19 positive;anti-CD40 antibody treated;rIL2 treated;rIL10 treated	NA	sampled at time 48
GSM245526	GSE9703	lymphoblastoid	normal	Male	cell line: GM19101
GSM358916	GSE14352	b cell	CD19 positive	NA	sampled at time 0
GSM724234	GSE29301	b cell;peripheral blood cell	normal	NA	NA
GSM245507	GSE9703	lymphoblastoid	normal	Female	cell line: GM18858
GSM993496	GSE15805	b cell;lymphoblastoid	NA	NA	cell line: GM19240
GSM506717	GSE20200	b cell	normal	NA	NA
GSM358931	GSE14352	b cell	CD19 positive;anti-CD40 antibody treated;rIL2 treated;rIL10 treated	NA	sampled at time 24
GSM506718	GSE20200	peripheral blood mononuclear cell	EBV infected;CD19 positive	NA	NA
GSM724233	GSE29301	b cell;peripheral blood cell	normal	NA	NA
GSM358933	GSE14352	b cell	CD19 positive;anti-CD40 antibody treated;rIL2 treated;rIL10 treated	NA	sampled at time 48
GSM245573	GSE9703	lymphoblastoid	normal	Male	cell line: GM19210
GSM358935	GSE14352	b cell	CD19 positive;anti-CD40 antibody treated;rIL2 treated;rIL10 treated	NA	sampled at time 48
GSM358948	GSE14352	b cell	CD19 positive;anti-CD40 antibody treated;rIL2 treated;rIL10 treated	NA	sampled at time 72
GSM506715	GSE20200	b cell	normal	NA	NA
GSM358951	GSE14352	b cell	CD19 positive;anti-CD40 antibody treated;rIL2 treated;rIL10 treated	NA	sampled at time 72
GSM358928	GSE14352	b cell	CD19 positive;anti-CD40 antibody treated;rIL2 treated;rIL10 treated	NA	sampled at time 24
GSM358936	GSE14352	b cell	CD19 positive;anti-CD40 antibody treated;rIL2 treated;rIL10 treated	NA	sampled at time 48
GSM358947	GSE14352	b cell	CD19 positive;anti-CD40 antibody treated;rIL2 treated;rIL10 treated	NA	sampled at time 72

## Sheet: sample-cluster-9
GSM number	GSE number	Cell type	Cell status	Gender	Other
GSM708891	GSE25219	auditory temporal cortex;temporal cortex;neocortex;right hemisphere;brain	normal	Male	age: 36 years
GSM664055	GSE26972	entorhinal cortex	Alzheimer disease	Female	age: 86 years
GSM709104	GSE25219	mediodorsal nucleus of the thalamus;diencephalon;right hemisphere;brain	normal	Female	age: 82 years
GSM336810	GSE13344	right parietal association neocortex;brain	normal	NA	age: 21 weeks gestation
GSM664052	GSE26972	entorhinal cortex	control	Female	age: 72 years
GSM708911	GSE25219	orbital frontal cortex;frontal cortex;neocortex;right hemisphere;brain	normal	Male	age: 36 years
GSM708503	GSE25219	striatum;ventral forebrain;right hemisphere;brain	normal	Female	age: 1 years
GSM708921	GSE25219	ventrolateral prefrontal cortex;prefrontal cortex;neocortex;right hemisphere;brain	normal	Male	age: 36 years
GSM468750	GSE18920	motor neuron;spinal cord	control	Male	age: 77
GSM709098	GSE25219	inferior parietal cortex;parietal cortex;neocortex;right hemisphere;brain	normal	Female	age: 82 years
GSM708519	GSE25219	inferior temporal cortex;temporal cortex;neocortex;left hemisphere;brain	normal	Male	age: 37 years
GSM468749	GSE18920	motor neuron;spinal cord	control	Male	age: 82
GSM336799	GSE13344	left dorsolateral prefrontal neocortex;brain	normal	NA	age: 21 weeks gestation
GSM664056	GSE26972	entorhinal cortex	Alzheimer disease	Female	age: 57 years
GSM708454	GSE25219	inferior parietal cortex;parietal cortex;neocortex;left hemisphere;brain	normal	Male	age: 4 months
GSM708212	GSE25219	inferior parietal cortex;parietal cortex;neocortex;right hemisphere;brain	normal	Male	age: 18 years
GSM708595	GSE25219	parietal-somatosensory cerebral wall;parietal cortex;neocortex;left hemisphere;brain	normal	Female	age: 30 years
GSM754581	GSE30422	brain	normal	female	age: 86
GSM709149	GSE25219	cerebellar cortex;upper rhombic lip;left hemisphere;brain	normal	Male	age: 10 months
GSM708725	GSE25219	parietal-somatosensory cerebral wall;parietal cortex;neocortex;left hemisphere;brain	normal	Female	age: 40 years
GSM708840	GSE25219	inferior parietal cortex;parietal cortex;neocortex;right hemisphere;brain	normal	Female	age: 2 years
GSM468746	GSE18920	motor neuron;spinal cord	control	Female	age: 80
GSM684438	GSE27608	neuroblastoma	cancer	NA	NA
GSM709211	GSE25219	primary visual cortex; occipital cortex;neocortex;left hemisphere;brain	normal	Female	age: 11 years
GSM708069	GSE25219	parietal-somatosensory cerebral wall;motor-somatosensory cerebral wall;frontal cortex;neocortex;right hemisphere;brain	normal	Female	age: 19 post-conceptual weeks
GSM708687	GSE25219	parietal-somatosensory cerebral wall;parietal cortex;neocortex;right hemisphere;brain	normal	Male	age: 4 months
GSM708902	GSE25219	inferior temporal cortex;temporal cortex;neocortex;left hemisphere;brain	normal	Male	age: 36 years
GSM664054	GSE26972	entorhinal cortex	control	Female	age: 88 years
GSM709203	GSE25219	hippocampus;left hemisphere;brain	normal	Female	age: 11 years
GSM468747	GSE18920	motor neuron;spinal cord	control	Male	age: 71
GSM708187	GSE25219	posterior superior temporal cortex;temporal cortex;neocortex;left hemisphere;brain	normal	Male	age: 13 post-conceptual weeks
GSM708213	GSE25219	inferior temporal cortex;temporal cortex;neocortex;left hemisphere;brain	normal	Male	age: 18 years
GSM708624	GSE25219	dorsolateral frontal cortex;frontal cortex;neocortex;left hemisphere;brain	normal	Female	age: 21 years
GSM684440	GSE27608	neuroblastoma	cancer	NA	NA
GSM708789	GSE25219	inferior temporal cortex;temporal cortex;neocortex;left hemisphere;brain	normal	Male	age: 8 years
GSM708055	GSE25219	auditory temporal cortex;temporal cortex;neocortex;left hemisphere;brain	normal	Female	age: 19 post-conceptual weeks
GSM709122	GSE25219	cerebellar cortex;upper rhombic lip;right hemisphere;brain	normal	Male	age: 22 post-conceptual weeks
GSM708326	GSE25219	caudal ganglionic eminence;ventral forebrain;left hemisphere;brain	normal	Male	age: 8 post-conceptual weeks
GSM708763	GSE25219	primary visual cortex; occipital cortex;neocortex;left hemisphere;brain	normal	Male	age: 23 years
GSM708019	GSE25219	posterior superior temporal cortex;temporal cortex;neocortex;left hemisphere;brain	normal	Male	age: 16 post-conceptual weeks
GSM708717	GSE25219	motor-somatosensory cerebral wall;frontal cortex;neocortex;left hemisphere;brain	normal	Female	age: 40 years
GSM709238	GSE25219	ventrolateral prefrontal cortex;prefrontal cortex;neocortex;right hemisphere;brain	normal	Male	age: 16 post-conceptual weeks
GSM709313	GSE25219	cerebellar cortex;upper rhombic lip;left hemisphere;brain	normal	Male	age: 37 post-conceptual weeks
GSM709161	GSE25219	amygdala;left hemisphere;brain	normal	Male	age: 3 years
GSM708117	GSE25219	mediodorsal nucleus of the thalamus;diencephalon;left hemisphere;brain	normal	Female	age: 19 post-conceptual weeks
GSM709310	GSE25219	auditory temporal cortex;temporal cortex;neocortex;right hemisphere;brain	normal	Male	age: 37 post-conceptual weeks
GSM708984	GSE25219	amygdala;right hemisphere;brain	normal	Female	age: 12 post-conceptual weeks
GSM684477	GSE27608	neuroblastoma	cancer	NA	NA
GSM684478	GSE27608	neuroblastoma	cancer	NA	NA
GSM754601	GSE30422	brain	normal	male	age: 92
GSM709253	GSE25219	amygdala;left hemisphere;brain	normal	Male	age: 42 years
GSM684479	GSE27608	neuroblastoma	cancer	NA	NA
GSM708225	GSE25219	primary visual cortex; occipital cortex;neocortex;left hemisphere;brain	normal	Male	age: 18 years
GSM709113	GSE25219	striatum;ventral forebrain;right hemisphere;brain	normal	Female	age: 82 years
GSM708156	GSE25219	parietal-somatosensory cerebral wall;parietal cortex;neocortex;right hemisphere;brain	normal	Female	age: 21 post-conceptual weeks
GSM708685	GSE25219	orbital frontal cortex;frontal cortex;neocortex;right hemisphere;brain	normal	Male	age: 4 months
GSM468744	GSE18920	motor neuron;spinal cord	control	Male	age: 77
GSM708272	GSE25219	inferior parietal cortex;parietal cortex;neocortex;right hemisphere;brain	normal	Female	age: 21 post-conceptual weeks
GSM684480	GSE27608	neuroblastoma	cancer	NA	NA
GSM708114	GSE25219	inferior temporal cortex;temporal cortex;neocortex;right hemisphere;brain	normal	Female	age: 19 post-conceptual weeks
GSM708603	GSE25219	ventrolateral prefrontal cortex;prefrontal cortex;neocortex;left hemisphere;brain	normal	Female	age: 30 years
GSM708741	GSE25219	dorsolateral frontal cortex;frontal cortex;neocortex;left hemisphere;brain	normal	Male	age: 23 years
GSM708761	GSE25219	striatum;ventral forebrain;left hemisphere;brain	normal	Male	age: 23 years
GSM708472	GSE25219	primary visual cortex; occipital cortex;neocortex;left hemisphere;brain	normal	Male	age: 4 months
GSM708781	GSE25219	primary visual cortex; occipital cortex;neocortex;left hemisphere;brain	normal	Male	age: 4 months
GSM709096	GSE25219	hippocampus;right hemisphere;brain	normal	Female	age: 82 years
GSM664053	GSE26972	entorhinal cortex	control	Female	age: 59 years
GSM684447	GSE27608	neuroblastoma	cancer	NA	NA
GSM336761	GSE13344	left striatum;putamen;caudate nucleus;brain	normal	NA	age: 18 weeks gestation
GSM336817	GSE13344	left ventrolateral prefrontal neocortex;brain	normal	NA	age: 21 weeks gestation
GSM754611	GSE30422	brain	normal	male	age: 45
GSM684471	GSE27608	neuroblastoma	cancer	NA	NA
GSM754623	GSE30422	brain	normal	female	age: 80
GSM708169	GSE25219	cerebellar cortex;upper rhombic lip;left hemisphere;brain	normal	Male	age: 13 post-conceptual weeks
GSM708338	GSE25219	medial frontal cortext;frontal cortex;neocortex;left hemisphere;brain	normal	Male	age: 8 post-conceptual weeks
GSM709077	GSE25219	parietal-somatosensory cerebral wall;parietal cortex;neocortex;left hemisphere;brain	normal	Female	age: 35 post-conceptual weeks
GSM709236	GSE25219	primary visual cortex; occipital cortex;neocortex;right hemisphere;brain	normal	Male	age: 16 post-conceptual weeks
GSM709314	GSE25219	cerebellar cortex;upper rhombic lip;right hemisphere;brain	normal	Male	age: 37 post-conceptual weeks
GSM708696	GSE25219	amygdala;left hemisphere;brain	normal	Female	age: 27 years
GSM708476	GSE25219	auditory temporal cortex;temporal cortex;neocortex;left hemisphere;brain	normal	Female	age: 1 years
GSM708593	GSE25219	orbital frontal cortex;frontal cortex;neocortex;left hemisphere;brain	normal	Female	age: 30 years
GSM709222	GSE25219	inferior temporal cortex;temporal cortex;neocortex;right hemisphere;brain	normal	Male	age: 16 post-conceptual weeks
GSM708567	GSE25219	ventrolateral prefrontal cortex;prefrontal cortex;neocortex;left hemisphere;brain	normal	Female	age: 13 years
GSM238898	GSE9385	glioblastoma	cancer	Female	age: 41
GSM708808	GSE25219	hippocampus;right hemisphere;brain	normal	Male	age: 22 years
GSM709337	GSE25219	ventrolateral prefrontal cortex;prefrontal cortex;neocortex;left hemisphere;brain	normal	Male	age: 37 post-conceptual weeks
GSM709319	GSE25219	inferior parietal cortex;parietal cortex;neocortex;right hemisphere;brain	normal	Male	age: 37 post-conceptual weeks
GSM708510	GSE25219	amygdala;left hemisphere;brain	normal	Male	age: 37 years
GSM708746	GSE25219	inferior parietal cortex;parietal cortex;neocortex;right hemisphere;brain	normal	Male	age: 23 years
GSM709155	GSE25219	orbital frontal cortex;frontal cortex;neocortex;left hemisphere;brain	normal	Male	age: 10 months
GSM709194	GSE25219	medial frontal cortext;frontal cortex;neocortex;left hemisphere;brain	normal	Male	age: 8 years
GSM708693	GSE25219	primary visual cortex; occipital cortex;neocortex;right hemisphere;brain	normal	Male	age: 4 months
GSM708425	GSE25219	posterior superior temporal cortex;temporal cortex;neocortex;right hemisphere;brain	normal	Male	age: 4 years
GSM709190	GSE25219	dorsolateral frontal cortex;frontal cortex;neocortex;left hemisphere;brain	normal	Male	age: 8 years
GSM708323	GSE25219	ventrolateral prefrontal cortex;prefrontal cortex;neocortex;right hemisphere;brain	normal	Female	age: 70 years
GSM708038	GSE25219	inferior parietal cortex;parietal cortex;neocortex;right hemisphere;brain	normal	Female	age: 17 post-conceptual weeks
GSM336783	GSE13344	right occipital visual neocortex;brain	normal	NA	age: 19 weeks gestation
GSM709260	GSE25219	mediodorsal nucleus of the thalamus;diencephalon;left hemisphere;brain	normal	Male	age: 42 years
GSM708366	GSE25219	inferior parietal cortex;parietal cortex;neocortex;left hemisphere;brain	normal	Female	age: 12 post-conceptual weeks
GSM708194	GSE25219	ventrolateral prefrontal cortex;prefrontal cortex;neocortex;right hemisphere;brain	normal	Male	age: 13 post-conceptual weeks
GSM709229	GSE25219	orbital frontal cortex;frontal cortex;neocortex;right hemisphere;brain	normal	Male	age: 16 post-conceptual weeks
GSM708851	GSE25219	parietal-somatosensory cerebral wall;parietal cortex;neocortex;right hemisphere;brain	normal	Female	age: 2 years
GSM708359	GSE25219	amygdala;right hemisphere;brain	normal	Female	age: 12 post-conceptual weeks
GSM336759	GSE13344	left parietal association neocortex;brain	normal	NA	age: 18 weeks gestation
GSM708024	GSE25219	primary visual cortex; occipital cortex;neocortex;right hemisphere;brain	normal	Male	age: 16 post-conceptual weeks
GSM684473	GSE27608	neuroblastoma	cancer	NA	NA
GSM708933	GSE25219	lateral ganglionic eminence;ventral forebrain;right hemisphere;brain	normal	Male	age: 9 post-conceptual weeks
GSM708944	GSE25219	parietal cortex;neocortex;left hemisphere;brain	normal	Male	age: 9 post-conceptual weeks
