# Supplementary material for: Genome-wide prediction of DNase I hypersensitivity using gene expression
Source: Nat Commun. 2017 Oct 19;8:1038. doi: 10.1038/s41467-017-01188-x (PMC5715040; doi:10.1038/s41467-017-01188-x)
Supplement: Supplementary file 11 — Supplementary Data 8 [file 41467_2017_1188_MOESM11_ESM.xlsx]

## Sheet: README
Supplementary Data 8. List of DHSs selected for H3K4me1 ChIP-qPCR analysis. This file contains 3 sheets: 1. [differential DHSs] contains the results for the 26 selected DHSs at different predicted fold change levels. 2. [control] contains the results for the 5 selected non-differential DHSs. 3. [primer sequence] contains the primers used in the experiment.

## Sheet: differential DHSs
Chromosome	Start	End	DH_iPSC	DH_Neuron	DH_diff	DH_diff_rank	closest gene	gene_iPSC	gene_Neuron	gene_diff	TSS_dist	qPCR Average iPSC	qPCR SEM iPSC	qPCR Average Neuron	qPCR SEM Neuron	qPCR_diff
chr5	52622200	52622399	2.2049	5.75359	3.54868	high	FST	8.74571	9.78853	1.04283	-153944	1.9	0.3	2.2	0.56	0.3
chr2	45974000	45974199	0.861963	3.86925	3.00729	high	PRKCE	5.92261	8.09568	2.17307	95669.5	1.4	0.36	1.8	0.44	0.4
chr7	18868400	18868599	1.83325	4.83618	3.00292	high	HDAC9	7.65487	8.87983	1.22496	742316	0.45	0.12	34.67	3.33	34.22
chr1	24765000	24765199	3.86141	6.48415	2.62274	high	NIPAL3	8.07541	7.90052	-0.174889	25065.5	12.22	1.14	8.9	1.22	-3.32
chr12	64395400	64395599	1.24646	3.70102	2.45457	high	SRGAP1	7.58247	8.96096	1.3785	157406	0.67	0.22	12.2	2.88	11.53
chr1	14846600	14846799	1.60654	3.8445	2.23796	high	KAZN	7.46806	8.71363	1.24558	-74334.5	0.56	0.09	46.7	2.33	46.14
chr6	108020600	108020799	1.91935	3.92167	2.00232	high	SCML4	5.66348	5.87302	0.209535	-125230	3.44	0.67	3.22	0.43	-0.22
chr7	106452600	106452799	2.07063	4.07073	2.00011	middle	PIK3CG	4.11368	4.63293	0.519249	-32871.5	3.22	0.55	4.88	0.29	1.66
chr7	30854400	30854599	1.47551	3.44464	1.96912	middle	FAM188B	7.00893	7.22345	0.214512	43535.5	0.7	0.02	14.6	0.62	13.9
chr1	9903000	9903199	1.65896	3.44786	1.7889	middle	CTNNBIP1	8.56012	8.63822	0.078104	-67265.5	0.67	0.12	1.22	0.15	0.55
chr10	12608400	12608599	1.61677	3.2257	1.60893	middle	CAMK1D	6.8881	7.83862	0.950524	216998	0.78	0.21	21.2	4.56	20.42
chr17	63781400	63781599	2.42025	3.78349	1.36324	middle	CEP112	6.40156	8.48062	2.07906	-406702	0.78	0.16	3.6	0.56	2.82
chr19	16531600	16531799	2.47167	3.23126	0.759588	low	EPS15L1	9.55038	10.3338	0.783399	-51364.5	2.2	0.4	2.5	0.6	0.3
chr22	20911600	20911799	3.02871	3.61814	0.589426	low	MED15	10.3572	10.9435	0.586349	64355.5	0.9	0.2	1.2	0.2	0.3
chr19	17666400	17666599	4.38569	4.50553	0.119844	low	COLGALT1	10.6554	10.2642	-0.391192	86.5	1.4	0.23	1.56	0.33	0.16
chr22	17916400	17916599	4.07271	3.35052	-0.722187	low	CECR2	9.91965	8.52538	-1.39427	-40130.5	3.4	0.3	1.3	0.22	-2.1
chr18	12885400	12885599	3.46214	2.36857	-1.09357	middle	PTPN2	8.9175	7.77305	-1.14444	457.5	5.78	0.36	0.66	0.21	-5.12
chr19	10989800	10989999	5.27486	4.12468	-1.15018	middle	CARM1	10.5537	10.1941	-0.359616	7660.5	2.5	0.33	3.6	0.23	1.1
chr15	42448200	42448399	3.30009	1.96509	-1.335	middle	PLA2G4F	4.19165	2.77662	-1.41503	-529.5	5.6	0.53	0.89	0.22	-4.71
chr8	145710000	145710199	3.99968	2.55488	-1.4448	middle	FOXH1	9.76182	5.01562	-4.7462	-5475.5	46.2	2.3	1.2	0.13	-45
chr13	29004000	29004199	5.0168	3.11585	-1.90096	middle	FLT1	10.5862	4.4527	-6.13354	-65155.5	61.2	3.8	4.6	1.1	-56.6
chr7	36989800	36989999	4.37167	2.32558	-2.0461	high	ELMO1	7.55868	10.3478	2.78915	-498964	0.89	0.12	1.67	0.22	0.78
chr3	181101600	181101799	5.01799	2.92234	-2.09565	high	SOX2-OT	10.8582	11.0555	0.197225	394572	10.6	1.22	0.8	0.24	-9.8
chr17	37852600	37852799	4.96274	2.67015	-2.2926	high	ERBB2	11.2516	8.91904	-2.33254	8335.5	6.2	1.03	3.3	0.33	-2.9
chr12	86343200	86343399	5.10018	2.61822	-2.48196	high	MGAT4C	7.15674	6.82666	-0.33008	-889598	3.6	0.63	0.9	0.11	-2.7
chr1	26503800	26503999	5.57807	2.41516	-3.16291	high	CNKSR1	8.74295	6.35684	-2.3861	3265.5	5.6	0.83	1.6	0.28	-4

## Sheet: control
Chromosome	Start	End	DH_iPSC	DH_Neuron	DH_diff	closest gene	gene_iPSC	gene_Neuron	gene_diff	TSS_dist	qPCR Average iPSC	qPCR SEM iPSC	qPCR Average Neuron	qPCR SEM Neuron	qPCR_diff
chr2	29643400	29643599	3.99402	3.96134	-0.032674	ALK	5.85239	6.80164	0.949249	-500922	1.6	0.34	2.5	0.36	0.9
chr5	78280200	78280399	3.31686	3.30352	-0.013341	ARSB	9.13661	8.44469	-0.69192	-2057.5	3.5	0.6	4.9	0.55	1.4
chr5	123058207	123058216	0.891902	0.965784	0.073882	CSNK1G3	9.17622	9.26229	0.0860739	177102	0.32	0.05	0.58	0.06	0.26
chr6	161587467	161587476	1.40832	1.39087	-0.017449	AGPAT4	10.0762	10.1189	0.0426902	-107636	0.95	0.13	0.81	0.24	-0.14
chr11	68199823	68199832	1.09132	0.998444	-0.092877	LRP5	9.21912	9.16857	-0.0505411	-16915.5	0.77	0.06	0.87	0.03	0.1

## Sheet: primer sequence
Gene	Forward Primer	Backward Primer	PCR Product Size (bp)
FST	TTCCACCCAACTCAGCTTCT	GCAACCTTGCTGATCCAAGT	175
PRKCE	TTTCCCAGCATGCTTCTTCT	GGGACTGAGGCTTGAAAGGT	165
HDAC9	CAATGGGGGAACAAAAACAA	TCACAACAGCAAACCCATTC	170
NIPAL3	AGAGAACATGCTGGGAAGGA	TCCCTTGGGACAAATTCTTG	168
SRGAP1	TCCTCCAGCCTAAATGCAAG	GACTGGGGCATGAGGAAGTA	170
KAZN	TGCAAAGAAAGCAACCCTCT	ACCCTCACTGTCCCTGACAT	170
SCML4	GCTCTACCTGCCATCGTTTC	CAGTTCTGGGCAAAAACACA	171
PIK3CG	TTGCATCCTTGGATCCTACC	ATGTGGCACCCCTAAACTCA	173
FAM188B	CCACACAGCTTTTCAGTCCA	GATGGTGTAAGAGCCCAGGA	175
CTNNBIP1	GCAGCTTAAGCAGGAACCAC	TCGTGTCTGAGAGCCAGTTG	169
CAMK1D	TCTTGCTAGACAGCGGGAAT	TATGACAGCAGCAGCCTCAC	176
CEP112	AAGACTGGGGTGCTCTGCTA	CGCCCATAGTCCCAGCTA	164
EPS15L1	CACAAGGCTCTGAGCAACAA	GAGGGTGAGCACAAGGAGAC	171
MED15	TACACCAGCTGGGTTTAGGG	AAGTGGGATGACAAGGCAAC	176
COLGALT1	GCTCTATTTTCACGCCAACC	TGGATCTCACAGGGATGTCA	169
CECR2	CTCCCAGACGTCTCCATCTC	GGAGTCCAGCAACTCTCAGC	172
PTPN2	CGGCCGAGAGGATTACAATA	GGGGGAAGCTTTCCTGTATC	188
CARM1	GACTGGATGCCCACCTTAAA	CAAGAGCCCAGGAGACTTTG	159
PLA2G4F	CATTGGGAGTTCAGCACCTT	ACAGCTGCTCCCAAGCTAGA	170
FOXH1	GCCCTGGCTTCTAGAAAGGT	GCCCAGATGCCTAAATGAAA	168
FLT1	GGGAAATGCCTTCACTTTCA	CCTGAATGAGGCCCTAAGGT	175
ELMO1	AGTTCCCTCGTGCTGTGTTC	TTGATGGTGGGTCTTGCATA	170
SOX2-OT	CTGTTGCTCAAAGCTTGCTG	GGAGCTGATGTCTTGGCTTC	158
ERBB2	ATGGCGTCCACAGTAGCTTT	CATCACACCACACCTTGGAG	173
MGAT4C	AGCCAGAGGCTTTTCCCTAC	AAAAGGAAACCTGCCCACTT	167
CNKSR1	TTGAAGGGGACTAGGTGTGG	GGTTTCACCATGCTGGTCTT	167
ALK	AGGCAGAGTGGATCGTATGC	AATAACAGGCTGCAGGGCTA	170
ARSB	GAAGGCATGCAGGTGGTATC	AGTGTCCGTTGTGCTTTTCC	167
CSNK1G3	ATAAGTTGCCGGTTCAGTGG	CCTGATCTAGGCTTGCTGCT	172
AGPAT4	CAGCTCTGGAACAAACCACA	CTGAACCCTTTCAAGGACCA	166
LRP5	CTCCCAAAGTGCAGGGATTA	CTCTGCTTACGGCCAAACTC	161
