# Supplementary material for: Genome-wide prediction of DNase I hypersensitivity using gene expression
Source: Nat Commun. 2017 Oct 19;8:1038. doi: 10.1038/s41467-017-01188-x (PMC5715040; doi:10.1038/s41467-017-01188-x)
Supplement: Supplementary file 12 — Supplementary Data 9 [file 41467_2017_1188_MOESM12_ESM.xlsx]

## Sheet: Sheet1
Supplementary Data 9. Enriched functional annotations reported by DAVID for differential genes associated with differential DHSs in neuron differentiation.
Category	Term	Count	%	PValue	Genes	List Total	Pop Hits	Pop Total	Fold Enrichment	Bonferroni	Benjamini	FDR
GOTERM_BP_FAT	GO:0030030~cell projection organization	116	0.434489	2.38127e-14	MTSS1, LPAR3, L1CAM, LPAR1, PRKG1, CXCL12, CD2AP, NR2E1, SHH, VCL, KLHL1, NRCAM, UNC5B, CD44, UNC5C, EGFR, PTPRM, EFNB3, EFNB1, BAIAP2, KIF5C, TBR1, NUMBL, CTNNA2, SLITRK2, SLITRK1, NCAM2, SPAG6, RELN, SLITRK6, SLITRK5, KALRN, FGFR1, ONECUT1, ADORA2A, ERBB3, DRD2, ERBB2, ONECUT2, CLU, ITGB4, EPHB2, HOXA2, RAC2, MACF1, DMD, NUMB, LHX4, B3GNT2, LAMB1, FGD5, FGD6, FGD3, KLF7, MAP2K1, CELSR2, NEUROG2…	2022	356	12447	2.00582	1.05441e-10	5.27207e-11	4.46421e-11
GOTERM_BP_FAT	GO:0031175~neuron projection development	90	0.337104	7.35473e-14	NRP1, GJA1, L1CAM, PRKG1, NR2E1, CXCL12, SHH, KLHL1, NRCAM, UNC5B, CD44, POU4F2, UNC5C, EGFR, PTPRM, EFNB3, NRXN3, BAIAP2, EFNB1, KIF5C, STXBP1, SLIT1, TBR1, SLIT2, SLIT3, CTNNA2, NUMBL, SLITRK2, SMO, NCAM2, SLITRK1, SEMA4F, CNTN4, VCAN, RELN, SLITRK6, SLITRK5, GAP43, KALRN, DCC, FGFR1, NDN, ADORA2A, ERBB3, DRD2, ERBB2, CLU, CDH1, EPHB2, HOXA2, MACF1, DMD, BCL11B, NUMB, LHX4, B3GNT2, DCX, LAMB1, …	2022	252	12447	2.1985	3.26179e-10	1.08726e-10	1.38112e-10
GOTERM_BP_FAT	GO:0048812~neuron projection morphogenesis	79	0.295902	9.40959e-14	NRP1, GJA1, L1CAM, NR2E1, CXCL12, SHH, NRCAM, UNC5B, POU4F2, UNC5C, EGFR, PTPRM, EFNB3, NRXN3, BAIAP2, EFNB1, KIF5C, STXBP1, TBR1, SLIT1, SLIT2, CTNNA2, SLIT3, NUMBL, SLITRK2, SMO, NCAM2, SLITRK1, SEMA4F, CNTN4, VCAN, RELN, SLITRK6, SLITRK5, GAP43, KALRN, DCC, NDN, ADORA2A, ERBB3, DRD2, ERBB2, CLU, EPHB2, HOXA2, MACF1, BCL11B, DMD, NUMB, LHX4, B3GNT2, DCX, NEFL, SNAP25, ETV4, DCLK1, KLF7, MAP2K1,…	2022	209	12447	2.32683	4.17824e-10	1.04456e-10	1.76914e-10
GOTERM_BP_FAT	GO:0007409~axonogenesis	71	0.265938	2.68575e-12	NRP1, L1CAM, NR2E1, CXCL12, SHH, NRCAM, UNC5B, POU4F2, UNC5C, PTPRM, EFNB3, NRXN3, BAIAP2, EFNB1, KIF5C, STXBP1, TBR1, SLIT1, SLIT2, CTNNA2, SLIT3, NUMBL, SLITRK2, NCAM2, SLITRK1, SEMA4F, CNTN4, VCAN, RELN, SLITRK6, SLITRK5, GAP43, KALRN, DCC, NDN, DRD2, ERBB3, ERBB2, EPHB2, HOXA2, MACF1, BCL11B, NUMB, LHX4, B3GNT2, DCX, NEFL, SNAP25, ETV4, DCLK1, KLF7, MAP1B, NFASC, NTNG1, DPYSL5, NTNG2, NEUROG2…	2022	189	12447	2.31249	1.19193e-08	1.48991e-09	5.04696e-09
GOTERM_BP_FAT	GO:0000904~cell morphogenesis involved in differentiation	83	0.310885	4.12485e-12	NOG, NRP1, L1CAM, NR2E1, CXCL12, SHH, TGFB2, NRCAM, UNC5B, POU4F2, UNC5C, PTPRM, EFNB3, NRXN3, BAIAP2, EFNB1, KIF5C, STXBP1, LEF1, PROX1, TBR1, SLIT1, SLIT2, CTNNA2, SLIT3, NUMBL, SLITRK2, HES1, NCAM2, SLITRK1, SEMA4F, CLIC5, CNTN4, VCAN, RELN, LAMC1, SLITRK6, SLITRK5, GAP43, KALRN, DCC, NDN, ERBB3, DRD2, ERBB2, EPHB2, HOXA2, MACF1, BCL11B, NUMB, LHX4, B3GNT2, DCX, LAMB1, NEFL, SNAP25, ETV4, DCLK…	2022	239	12447	2.13778	1.83059e-08	2.03399e-09	7.75121e-09
GOTERM_BP_FAT	GO:0048858~cell projection morphogenesis	83	0.310885	4.12485e-12	NRP1, GJA1, L1CAM, NR2E1, CXCL12, SHH, TTLL3, NRCAM, UNC5B, POU4F2, UNC5C, EGFR, PTPRM, EFNB3, NRXN3, BAIAP2, EFNB1, KIF5C, STXBP1, TBR1, SLIT1, SLIT2, CTNNA2, SLIT3, NUMBL, SLITRK2, SMO, NCAM2, SLITRK1, SEMA4F, CNTN4, VCAN, RELN, SLITRK6, SLITRK5, GAP43, KALRN, DCC, ONECUT1, NDN, ADORA2A, ERBB3, DRD2, ERBB2, ONECUT2, CLU, EPHB2, HOXA2, MACF1, BCL11B, DMD, NUMB, LHX4, B3GNT2, DCX, NEFL, SNAP25, E…	2022	239	12447	2.13778	1.83059e-08	2.03399e-09	7.75121e-09
GOTERM_BP_FAT	GO:0048667~cell morphogenesis involved in neuron differentiation	74	0.277174	8.35467e-12	NRP1, L1CAM, NR2E1, CXCL12, SHH, NRCAM, UNC5B, POU4F2, UNC5C, PTPRM, EFNB3, NRXN3, BAIAP2, EFNB1, KIF5C, STXBP1, TBR1, SLIT1, SLIT2, CTNNA2, SLIT3, NUMBL, SLITRK2, HES1, NCAM2, SLITRK1, SEMA4F, CLIC5, CNTN4, VCAN, RELN, SLITRK6, SLITRK5, GAP43, KALRN, DCC, NDN, DRD2, ERBB3, ERBB2, EPHB2, HOXA2, MACF1, BCL11B, NUMB, LHX4, B3GNT2, DCX, NEFL, SNAP25, ETV4, DCLK1, KLF7, MAP1B, NFASC, NTNG1, DPYSL5, N…	2022	205	12447	2.22209	3.70779e-08	3.37072e-09	1.56998e-08
INTERPRO	IPR013032:EGF-like region, conserved site	90	0.337104	1.79655e-11	NELL1, SUSD1, PTGS1, NELL2, SORL1, JAG1, DLK1, MMRN1, MEGF10, TNFRSF11A, HMCN1, CCBE1, TDGF1, CNTNAP2, HHIP, NRG1, USH2A, MATN2, TMEFF2, CNTNAP4, NRXN2, SCUBE3, ATRNL1, CRTAC1, SCUBE2, NRXN3, CNTNAP5, SCUBE1, LRP1B, MFGE8, CD40, SLIT1, SLIT2, SLIT3, LAMC3, LAMC2, VCAN, RELN, LAMC1, ADAM12, PROS1, MEGF9, FGFR4, ITGB4, ASTN1, ITGB5, C1R, ITGB3, EPHB4, EPHB2, DCT, CRB1, CRB2, ITGB8, DNER, FAT1, TEK,…	2405	279	15091	2.02414	4.54348e-08	4.54348e-08	3.17346e-08
GOTERM_BP_FAT	GO:0032990~cell part morphogenesis	84	0.31463	2.14293e-11	NRP1, GJA1, L1CAM, NR2E1, CXCL12, SHH, TTLL3, NRCAM, BAK1, UNC5B, POU4F2, UNC5C, EGFR, PTPRM, EFNB3, NRXN3, BAIAP2, EFNB1, KIF5C, STXBP1, TBR1, SLIT1, SLIT2, CTNNA2, SLIT3, NUMBL, SLITRK2, SMO, NCAM2, SLITRK1, SEMA4F, CNTN4, VCAN, RELN, SLITRK6, SLITRK5, GAP43, KALRN, DCC, ONECUT1, NDN, ADORA2A, ERBB3, DRD2, ERBB2, ONECUT2, CLU, EPHB2, HOXA2, MACF1, BCL11B, DMD, NUMB, LHX4, B3GNT2, DCX, NEFL, SNA…	2022	250	12447	2.06834	9.51032e-08	7.31563e-09	4.02693e-08
GOTERM_CC_FAT	GO:0044456~synapse part	77	0.288411	5.14794e-11	SEPT5, SYT1, CLSTN2, GRIK1, SYT4, GABRB3, GRIK2, GLRA3, GRIK3, CLSTN1, UTRN, GLRA2, SYT6, L1CAM, GABBR2, CPEB1, SYNGR1, SLC1A2, DMXL2, GRIN2B, GOPC, DLG4, GRID2, SV2B, ATP6V0D1, DLG2, SHC4, GRID1, ANKS1B, KCND2, LYN, PSD3, SSPN, PCLO, PJA2, GRM2, GABRR1, SEMA4F, GRM7, BIN1, FAIM2, RAB3B, RAB3C, SNAP91, ERBB4, ADORA2A, ERBB3, ERBB2, RIMS1, AMPH, GPHN, GAD2, SYN1, SLC30A3, CAMK2A, GABRQ, APBA1, GAB…	1864	226	11556	2.11224	3.18657e-08	7.96643e-09	7.63555e-08
GOTERM_BP_FAT	GO:0060284~regulation of cell development	69	0.258446	5.63515e-10	ZNF488, NOG, NRP1, XRCC2, EDN1, LRRC4C, REST, NR2E1, SHH, TGFB2, NRCAM, APOE, MAPT, SEMA3F, FGF2, ASPM, LYN, BARHL2, TP53, LIG4, PROX1, SLIT2, NUMBL, HES1, SMO, ASCL1, MIB1, EYA1, SEMA4F, CNTN4, TGFB1I1, KALRN, IRX3, DRD2, SOX5, CDH2, KIT, TIMP2, TTC3, EPHB2, OTP, HOXA2, NUMB, POU3F2, NEFL, DNMT3B, NKX2-2, TBX3, DTX1, NF1, MAP1B, FOXA1, GRIN1, SMAD3, IGF2, NTN1, NKX6-1, RUFY3, NTRK3, HDAC5, DLX1,…	2022	201	12447	2.11318	2.50088e-06	1.47111e-07	1.05894e-06
KEGG_PATHWAY	hsa04360:Axon guidance	49	0.183534	1.75409e-09	NRP1, PLXNA2, L1CAM, LRRC4C, CXCL12, PAK7, UNC5B, PAK3, SEMA3F, SEMA3E, SEMA3D, SEMA3C, UNC5D, UNC5C, RHOD, EFNB3, EFNB1, EFNB2, ARHGEF12, SLIT1, SLIT2, SLIT3, SEMA4F, SRGAP3, SEMA4B, EFNA4, SRGAP1, DCC, PLXNC1, GNAI1, EPHB4, EPHB2, SEMA5B, RAC2, PPP3CC, NTN4, NTNG1, DPYSL5, DPYSL2, NTN1, EPHA3, EPHA5, SEMA6A, EPHA4, EPHA7, EPHA6, SEMA6D, FYN, GSK3B	805	124	4859	2.3852	3.31523e-07	3.31523e-07	2.17819e-06
SP_PIR_KEYWORDS	neurogenesis	52	0.194771	2.28083e-09	MEF2C, NRP1, GLDN, L1CAM, SLC7A5, ZIC2, DAB1, SERPINE2, SMARCD3, SEMA3E, SEMA3D, ATOH8, ISLR2, EFNB3, MDGA1, EFNB1, EFNB2, SLIT1, SLIT2, SLIT3, ASCL1, MYT1L, SEMA4F, SEMA4B, SMARCA2, GAP43, CHL1, DPF3, MYT1, OTP, SEMA5B, NGRN, DCX, SIM1, DCLK1, SIM2, ZNF423, NTNG1, NTNG2, NEUROG1, GDPD5, NEUROG2, ELAVL3, DPYSL2, RUFY3, NTRK3, FEZF2, SEMA6A, SEMA6D, NTRK2, ZIC5, NEUROD4	2612	143	16852	2.34609	1.61026e-06	2.01283e-07	3.44356e-06
INTERPRO	IPR013098:Immunoglobulin I-set	51	0.191026	3.38351e-09	CADM4, OPCML, IGFBP7, FGFRL1, L1CAM, LRRC4C, TTN, NRCAM, HMCN1, UNC5B, FSTL5, UNC5C, NEGR1, KIRREL3, ISLR2, PTPRK, CNTN5, CNTN6, MDGA2, SDK1, PALLD, NCAM1, NCAM2, LSAMP, ROR1, CNTN1, CNTN4, CHL1, KALRN, DCC, FGFR1, FGFR4, ADAMTSL1, ADAMTSL3, PTK7, LRIG1, LRIG2, VCAM1, OBSL1, LRFN5, OBSCN, FLT1, ALPK2, LRRN2, LRRN3, HSPG2, NFASC, KDR, NTRK3, NTRK2, MYLK	2405	137	15091	2.33589	8.55685e-06	4.27844e-06	5.97669e-06
SP_PIR_KEYWORDS	synapse	64	0.239718	6.09387e-09	SYT1, GABRB3, SYT4, GRIK1, GRIK2, GLRA3, GRIK3, CLSTN1, UTRN, GLRA2, SYT6, CPEB1, GABBR2, SYNGR1, DMXL2, GRIN2B, GOPC, DLG4, GRID2, SV2B, LGI1, DLG2, SHC4, GRID1, ANKS1B, PSD3, BSN, SSPN, PCLO, PJA2, CBLN1, GABRR1, VAMP2, UNC13B, GAP43, FAIM2, ACHE, RIMS1, AMPH, RIMS3, GPHN, GAD2, SYN1, RASGRP2, SLC30A3, CAMK2A, SNAP25, GABRQ, GABRP, DTNA, GLRB, ICA1, SYT10, GABRA5, GRIN1, GRIA3, SEPT11, CAMK2N1,…	2612	198	16852	2.08542	4.30226e-06	3.91116e-07	9.20043e-06
GOTERM_BP_FAT	GO:0030334~regulation of cell migration	57	0.213499	7.71323e-09	DLC1, EDN3, F2RL1, EDN1, JAG1, CXCL12, SHH, TGFB2, VCL, SERPINE2, APOE, HMOX1, TDGF1, UNC5C, ARHGAP8, FGF2, EGFR, PTPRK, PTPRM, PDPN, PTPRU, VASH1, SPAG9, RRAS2, ERBB4, ONECUT1, DRD2, ENPP2, ONECUT2, TAC1, ITGB3, KIT, TPM1, TRIB1, ACE, TEK, SCARB1, LAMB1, COL18A1, FLT1, MAP2K1, NF1, SMAD3, IGF2, NTN1, KDR, HDAC5, LAMA1, CDH13, LAMA5, AMOT, JAK2, HDAC9, ARAP3, IGFBP3, SST, IGFBP5	2022	162	12447	2.16592	3.42307e-05	1.80165e-06	1.44945e-05
INTERPRO	IPR006210:EGF-like	63	0.235973	9.76872e-09	NELL1, SUSD1, NELL2, SORL1, PTGS1, JAG1, DLK1, MMRN1, MEGF10, HMCN1, RSPO3, CCBE1, TDGF1, CNTNAP2, HHIP, NRG1, MATN2, TMEFF2, CNTNAP4, SCUBE3, ATRNL1, NRXN2, SCUBE2, CNTNAP5, NRXN3, SCUBE1, LRP1B, MFGE8, SLIT1, SLIT2, SLIT3, VCAN, RELN, PROS1, FRAS1, ASTN1, ITGB5, CRB1, CRB2, ITGB8, DNER, FAT1, TEK, ADAM33, FBN3, THBS3, THBS4, CUBN, ADAM23, HSPG2, NTNG1, VWCE, NTNG2, CELSR2, NID1, NID2, NOTCH2, T…	2405	191	15091	2.06971	2.47048e-05	8.235e-06	1.72556e-05
GOTERM_BP_FAT	GO:0050767~regulation of neurogenesis	57	0.213499	9.92052e-09	ZNF488, NOG, XRCC2, NRP1, LRRC4C, REST, NR2E1, SHH, NRCAM, APOE, MAPT, SEMA3F, ASPM, LYN, BARHL2, TP53, LIG4, SLIT2, NUMBL, HES1, SMO, MIB1, ASCL1, EYA1, SEMA4F, CNTN4, KALRN, IRX3, DRD2, SOX5, KIT, CDH2, TIMP2, TTC3, EPHB2, OTP, HOXA2, NUMB, POU3F2, NEFL, DNMT3B, NKX2-2, DTX1, NF1, MAP1B, FOXA1, GRIN1, NTN1, NKX6-1, RUFY3, NTRK3, DLX1, NTRK2, ID4, BMP7, WNT7A, BMPR1A	2022	163	12447	2.15264	4.40263e-05	2.20136e-06	1.86423e-05
GOTERM_BP_FAT	GO:0040012~regulation of locomotion	62	0.232227	1.0366e-08	DLC1, EDN3, F2RL1, SNCA, EDN1, JAG1, CXCL12, SHH, TGFB2, VCL, SERPINE2, APOE, HMOX1, TDGF1, UNC5C, ARHGAP8, FGF2, EGFR, PTPRK, PTPRM, PDPN, PTPRU, SLIT2, VASH1, SPAG9, RRAS2, ERBB4, ONECUT1, ADORA2A, DRD2, ENPP2, ONECUT2, TAC1, ITGB3, KIT, TPM1, TRIB1, ACE, TEK, SCARB1, LAMB1, SCG2, COL18A1, FLT1, MAP2K1, NF1, SMAD3, IGF2, NTN1, KDR, HDAC5, LAMA1, CDH13, LAMA5, AMOT, JAK2, HDAC9, ARAP3, IGFBP3, H…	2022	184	12447	2.07423	4.60034e-05	2.19069e-06	1.94795e-05
GOTERM_BP_FAT	GO:0051270~regulation of cell motion	62	0.232227	1.64012e-08	DLC1, EDN3, NRP1, F2RL1, EDN1, JAG1, CXCL12, SHH, TGFB2, VCL, SERPINE2, APOE, SEMA3F, HMOX1, TDGF1, UNC5C, ARHGAP8, FGF2, EGFR, PTPRK, PTPRM, LYN, PDPN, PTPRU, VASH1, SPAG9, RRAS2, ERBB4, ONECUT1, DRD2, ENPP2, ONECUT2, TAC1, ITGB3, KIT, TPM1, TRIB1, ACE, TEK, BCL6, SCARB1, LAMB1, COL18A1, FLT1, MAP2K1, NF1, SMAD3, IGF2, NTN1, KDR, HDAC5, LAMA1, CDH13, LAMA5, AMOT, JAK2, HDAC9, ARAP3, IGFBP3, SST,…	2022	186	12447	2.05193	7.2786e-05	3.30857e-06	3.08206e-05
GOTERM_BP_FAT	GO:0007611~learning or memory	42	0.157315	2.12574e-08	ADCY1, DRD2, ADCY8, CRHBP, CTNND2, TAC1, OXTR, KIT, CALB1, AMPH, EPHB2, FOS, SBDS, CHST10, GRIN2B, BCHE, SLC24A2, GRPR, DLG4, SHC3, PLCB1, SNAP25, IL1RAPL1, NF1, GABRA5, GRIN1, ATP1A3, AFF2, ATP1A2, PARK2, FOXP2, ATXN1, GRM4, S100B, FYN, GRM7, PSEN2, TMOD2, CACNA1C, CLN8, GLP1R, HTR2A	2022	106	12447	2.43909	9.43357e-05	4.10174e-06	3.99461e-05
GOTERM_CC_FAT	GO:0044420~extracellular matrix part	43	0.161061	4.42348e-08	FRAS1, ACHE, FGF9, COL3A1, DAG1, COL2A1, TIMP2, APLP1, SMOC2, COL9A1, COL9A3, HMCN1, GRIN2B, SMOC1, LOX, LAMB1, ENTPD1, COL11A1, USH2A, FN1, COL18A1, LAD1, SCUBE3, HSPG2, CCDC80, NTN4, GRIA3, NID1, NID2, COL5A2, NTN1, COL5A1, COL4A5, ANXA2, LAMA1, COL14A1, LAMC3, FREM2, LAMA5, FREM1, LAMC2, LAMC1, COL24A1	1864	113	11556	2.35913	2.73809e-05	3.04236e-06	6.56101e-05
GOTERM_MF_FAT	GO:0004714~transmembrane receptor protein tyrosine kinase activity	30	0.112368	4.64767e-08	FGFR1, FGFR4, NRP1, ERBB4, ERBB3, ERBB2, FGFRL1, PTK7, KIT, EPHB4, EPHB2, TEK, EGFR, TYRO3, FLT1, NIN, EFNB3, ALK, KDR, EPHA3, EPHA5, NTRK3, EPHA4, EPHA7, EPHA6, NTRK2, PDGFRL, ROR1, EFNA4, MERTK	1944	64	11907	2.87109	6.86438e-05	2.28818e-05	7.70784e-05
GOTERM_MF_FAT	GO:0005516~calmodulin binding	49	0.183534	6.44153e-08	ADCY3, SYT1, ADCY1, PHKB, IQGAP3, IQGAP2, TTN, IQGAP1, ATP2B4, SNTB1, NOS2, ASPM, CAMK1G, UBR4, GEM, CAMK4, RYR1, RYR2, SPATA17, GAP43, CAMK1D, KCNH5, MYO5A, CAMTA1, ENKUR, PDE1C, CAMK2D, PPP3CC, CNN2, CAMK2B, CAMK2A, MYO5B, MYO5C, SLC8A1, NOS1, MYO1E, MYO1D, GRIN1, RGS1, INVS, RGS2, RGS4, MAP2, KCNN2, MARCKS, MAP6, MYH14, CACNA1C, MYLK	1944	137	11907	2.19069	9.51368e-05	2.37851e-05	0.000106828
GOTERM_CC_FAT	GO:0005604~basement membrane	32	0.119859	1.61046e-07	FRAS1, ACHE, FGF9, DAG1, COL2A1, TIMP2, APLP1, SMOC2, HMCN1, SMOC1, LAMB1, ENTPD1, USH2A, FN1, COL18A1, LAD1, NTN4, CCDC80, HSPG2, NID1, NID2, NTN1, COL5A1, COL4A5, ANXA2, LAMA1, LAMC3, LAMA5, FREM2, FREM1, LAMC2, LAMC1	1864	75	11556	2.64515	9.96826e-05	7.12051e-06	0.000238867
GOTERM_CC_FAT	GO:0045211~postsynaptic membrane	44	0.164806	1.79065e-07	CLSTN2, GABRB3, GRIK1, ADORA2A, GRIK2, ERBB3, GRIK3, ERBB2, GLRA3, CLSTN1, GLRA2, UTRN, CPEB1, GABBR2, GPHN, GRIN2B, GOPC, DLG4, GRID2, DLG2, GABRQ, GABRP, SHC4, GRID1, ANKS1B, GLRB, GABRA5, GRIN1, DLGAP4, PSD3, GRIA3, SSPN, CAMK2N1, LIN7A, PJA2, EPHA7, SYNE1, GABRR1, P2RX1, GRIA2, SEMA4F, GRM7, CHRNB4, FAIM2	1864	122	11556	2.23591	0.000110835	7.38939e-06	0.000265593
GOTERM_BP_FAT	GO:0007411~axon guidance	40	0.149824	1.66777e-07	DCC, NRP1, ERBB2, L1CAM, CXCL12, SHH, EPHB2, HOXA2, UNC5B, LHX4, POU4F2, UNC5C, B3GNT2, ETV4, KLF7, PTPRM, EFNB3, NRXN3, EFNB1, KIF5C, NFASC, DPYSL5, NEUROG2, TBR1, SLIT1, NTN1, SLIT2, SLIT3, FEZF2, EPHA4, SEMA6A, EPHA7, SEMA4F, RELN, CNTN4, BMPR1B, BMP7, FEZ2, GAP43, FEZ1	2022	105	12447	2.34506	0.000739881	2.74128e-05	0.000313401
GOTERM_BP_FAT	GO:0007612~learning	27	0.101131	1.76577e-07	DRD2, CTNND2, TAC1, KIT, EPHB2, AMPH, FOS, SBDS, CHST10, GRIN2B, BCHE, SLC24A2, DLG4, PLCB1, NF1, GRIN1, GABRA5, ATP1A3, ATP1A2, PARK2, FOXP2, ATXN1, GRM4, FYN, GRM7, CACNA1C, CLN8	2022	57	12447	2.9159	0.000783343	2.79871e-05	0.000331818
INTERPRO	IPR012680:Laminin G, subdomain 2	21	0.0786576	3.24595e-07	CNTNAP4, NRXN2, CNTNAP5, NRXN3, NELL2, HSPG2, CELSR2, SLIT1, COL5A1, SLIT2, SLIT3, LAMA1, CRB1, LAMA5, CRB2, FAT1, CNTNAP2, COL24A1, COL11A1, PROS1, USH2A	2405	39	15091	3.37876	0.000820565	0.000164167	0.000573369
SP_PIR_KEYWORDS	calmodulin-binding	41	0.15357	4.30978e-07	MYO5A, ADCY3, ADCY1, PHKB, IQGAP3, IQGAP2, TTN, IQGAP1, ATP2B4, ENKUR, PDE1C, SNTB1, CAMK2D, PPP3CC, CNN2, CAMK2B, NOS2, CAMK2A, MYO5B, ASPM, MYO5C, SLC8A1, NOS1, CAMK1G, MYO1E, MYO1D, UBR4, GEM, CAMK4, INVS, KCNN2, MAP2, SPATA17, RYR2, MARCKS, MYH14, MAP6, MYLK, GAP43, KCNH5, CAMK1D	2612	117	16852	2.26087	0.000304224	1.90167e-05	0.000650682
GOTERM_BP_FAT	GO:0022604~regulation of cell morphogenesis	45	0.168552	3.64228e-07	RHOJ, DLC1, PALM, NRP1, ATP10A, PALMD, LRRC4C, CDH2, RHOU, TTC3, EPHB2, TGFB2, NRCAM, EZR, APOE, MAPT, SEMA3F, NUMB, POU3F2, CDC42EP4, FGD5, NEFL, FGD6, FGD3, FN1, PDPN, MAP1B, BARHL2, GRIN1, SMAD3, FBLIM1, GAS2, NTN1, SLIT2, RUFY3, NUMBL, KDR, NTRK3, SEMA4F, FYN, TGFB1I1, MYH14, ARAP3, WNT7A, ARAP1	2022	128	12447	2.16414	0.00161514	5.57379e-05	0.000684443
INTERPRO	IPR001881:EGF-like calcium-binding	36	0.134842	5.6884e-07	SUSD1, NELL1, NELL2, C1R, DLK1, JAG1, HMCN1, CRB1, CRB2, DNER, FAT1, CCBE1, FBN3, THBS3, THBS4, MATN2, CUBN, SCUBE3, SCUBE2, SCUBE1, LRP1B, EFEMP1, VWCE, NID1, CELSR2, NID2, SLIT1, SLIT2, SLIT3, NOTCH2, FBLN7, LRP8, VCAN, LRP2, PROS1, TLL1	2405	95	15091	2.37784	0.00143756	0.000239737	0.0010048
INTERPRO	IPR001791:Laminin G	21	0.0786576	9.16891e-07	CNTNAP4, NRXN2, CNTNAP5, NRXN3, NELL1, NELL2, HSPG2, CELSR2, SLIT1, COL5A1, SLIT2, SLIT3, LAMA1, CRB1, LAMA5, CRB2, FAT1, CNTNAP2, COL11A1, PROS1, USH2A	2405	41	15091	3.21394	0.00231613	0.000331205	0.0016196
UP_SEQ_FEATURE	domain:EGF-like 4	24	0.0898944	1.17565e-06	MATN2, SCUBE3, SCUBE2, NELL1, SCUBE1, LRP1B, NELL2, HSPG2, NID1, DLK1, NID2, MEGF10, SLIT1, SLIT2, SLIT3, NOTCH2, FAT1, DNER, LRP6, RELN, WIF1, LRP2, THBS3, THBS4	2610	53	16827	2.91945	0.00730338	0.00122095	0.00228929
INTERPRO	IPR001245:Tyrosine protein kinase	39	0.146078	1.59223e-06	FGFR1, FGFR4, ERBB4, ERBB3, ERBB2, PTK7, KIT, EPHB4, EPHB2, MAP3K9, TEK, LMTK2, PIK3R4, SYK, TEC, EGFR, TYRO3, FLT1, LYN, NIN, GUCY2C, ALK, KDR, EPHA3, EPHA5, NTRK3, EPHA7, EPHA6, FYN, NTRK2, ROR1, JAK1, TESK2, JAK2, MERTK, MAP3K13, MAP3K12, NEK6, NEK7	2405	111	15091	2.20467	0.00401866	0.000503218	0.00281251
GOTERM_BP_FAT	GO:0045664~regulation of neuron differentiation	44	0.164806	1.60761e-06	IRX3, NOG, NRP1, SOX5, LRRC4C, REST, CDH2, TIMP2, NR2E1, SHH, TTC3, EPHB2, NRCAM, HOXA2, APOE, MAPT, SEMA3F, NUMB, POU3F2, NEFL, DNMT3B, ASPM, NKX2-2, DTX1, MAP1B, FOXA1, BARHL2, GRIN1, NTN1, SLIT2, RUFY3, NKX6-1, NUMBL, HES1, NTRK3, MIB1, ASCL1, EYA1, SEMA4F, NTRK2, CNTN4, ID4, WNT7A, KALRN	2022	130	12447	2.0835	0.00710917	0.000203824	0.00302092
UP_SEQ_FEATURE	domain:EGF-like 1	39	0.146078	1.72045e-06	SUSD1, NELL1, NELL2, ASTN1, DLK1, MEGF10, CRB1, CRB2, DNER, FAT1, TEK, CNTNAP2, FBN3, HHIP, THBS3, THBS4, MATN2, CUBN, ATRNL1, CNTNAP4, NRXN2, NRXN3, CNTNAP5, LRP1B, HSPG2, VWCE, NID1, NID2, SLIT1, SLIT2, SLIT3, NOTCH2, LRP6, RELN, LRP8, WIF1, VCAN, LRP2, PROS1	2610	114	16827	2.2056	0.0106697	0.00153125	0.00335013
GOTERM_BP_FAT	GO:0042063~gliogenesis	27	0.101131	1.89955e-06	FGF5, ZNF488, NDN, ADORA2A, ERBB3, ERBB2, NR2E1, SHH, TGFB2, DNER, POU3F2, OLIG2, FGF2, NKX2-2, EGFR, LYN, DTX1, NF1, CDK6, NKX6-1, SLIT2, ASCL1, PHGDH, NEUROD4, VCAN, RELN, GAP43	2022	63	12447	2.63819	0.00839479	0.000234146	0.00356952
GOTERM_CC_FAT	GO:0042383~sarcolemma	27	0.101131	3.31938e-06	SYNC, DAG1, KCNJ3, EDNRA, DES, DYSF, SLC2A4, DMD, KRT8, CAMK2D, SCN5A, KCND3, SLC8A1, NOS1, SCN2A, ANXA1, ATP1A1, ATP1A2, SSPN, ANXA2, ABCC9, KRT19, KCNJ8, RYR1, SLC27A6, ALOX5, CACNA1C	1864	65	11556	2.57521	0.00205259	0.000114143	0.00492327
SP_PIR_KEYWORDS	postsynaptic cell membrane	34	0.12735	4.83881e-06	GABRB3, GRIK1, GRIK2, GRIK3, GLRA3, CLSTN1, GLRA2, UTRN, CPEB1, GABBR2, GPHN, GRIN2B, GOPC, DLG4, GRID2, DLG2, GABRQ, GABRP, SHC4, GRID1, ANKS1B, GLRB, GRIN1, GABRA5, PSD3, GRIA3, SSPN, CAMK2N1, LIN7A, PJA2, GABRR1, GRIA2, CHRNB4, FAIM2	2612	97	16852	2.26144	0.00341038	0.000162663	0.00730531
UP_SEQ_FEATURE	domain:Fibronectin type-III 4	25	0.09364	4.01221e-06	PTPRJ, DCC, OBSCN, PTPRK, PTPRM, CNTN5, CNTN6, SORL1, ITGB4, NFASC, SDK1, L1CAM, PTPRT, PTPRU, TTN, PTPRO, IL12RB2, NRCAM, COL14A1, CNTN1, CNTN4, FNDC3A, USH2A, CHL1, FN1	2610	60	16827	2.6863	0.0247059	0.00312214	0.00781258
SMART	SM00282:LamG	21	0.0786576	6.21593e-06	CNTNAP4, NRXN2, CNTNAP5, NRXN3, NELL1, NELL2, HSPG2, CELSR2, SLIT1, COL5A1, SLIT2, SLIT3, LAMA1, CRB1, LAMA5, CRB2, FAT1, CNTNAP2, COL11A1, PROS1, USH2A	1499	41	8334	2.84765	0.00249569	0.00124863	0.00867596
INTERPRO	IPR018097:EGF-like calcium-binding, conserved site	34	0.12735	5.29382e-06	SUSD1, NELL1, NELL2, C1R, JAG1, HMCN1, CRB1, CRB2, DNER, FAT1, CCBE1, FBN3, THBS3, THBS4, CUBN, SCUBE3, CRTAC1, SCUBE2, SCUBE1, LRP1B, EFEMP1, VWCE, NID1, NID2, SLIT1, SLIT2, SLIT3, NOTCH2, FBLN7, LRP8, VCAN, LRP2, PROS1, TLL1	2405	95	15091	2.24573	0.0132989	0.00133791	0.00935068
GOTERM_BP_FAT	GO:0001505~regulation of neurotransmitter levels	27	0.101131	5.34192e-06	SEPT5, SYT1, ACHE, SYT4, PAH, RIMS1, GAD2, SYN1, SLC22A3, SNAP25, GAD1, NOS1, NRXN3, ALDH5A1, MAOA, ATP1A2, PARK2, PCLO, LIN7A, GRM4, SLC17A6, GRM2, RAB14, SLC5A7, UNC13B, WNT7A, CLN8	2022	66	12447	2.51828	0.0234287	0.0006077	0.0100379
SMART	SM00179:EGF_CA	36	0.134842	9.22154e-06	SUSD1, NELL1, NELL2, C1R, DLK1, JAG1, HMCN1, CRB1, CRB2, DNER, FAT1, CCBE1, FBN3, THBS3, THBS4, MATN2, CUBN, SCUBE3, SCUBE2, SCUBE1, LRP1B, EFEMP1, VWCE, NID1, CELSR2, NID2, SLIT1, SLIT2, SLIT3, NOTCH2, FBLN7, LRP8, VCAN, LRP2, PROS1, TLL1	1499	95	8334	2.10684	0.00370021	0.00123493	0.0128708
INTERPRO	IPR000716:Thyroglobulin type-1	12	0.0449472	7.94824e-06	EPCAM, SMOC2, SPOCK3, SPOCK2, SMOC1, SPOCK1, NID1, NID2, IGFBP1, IGFBP3, CD74, IGFBP5	2405	17	15091	4.4293	0.0199005	0.0016737	0.014039
UP_SEQ_FEATURE	domain:Fibronectin type-III 1	40	0.149824	7.77755e-06	DCC, SORL1, ASTN1, ITGB4, L1CAM, TTN, EPHB4, EPHB2, IL12RB2, NRCAM, TEK, FNDC3A, USH2A, FN1, IL13RA2, PTPRJ, OBSCN, TYRO3, PTPRK, PTPRM, CNTN5, CNTN6, NFASC, SDK1, PTPRT, PTPRU, PTPRO, EPHA3, NCAM1, EPHA5, NCAM2, EPHA4, EPHA7, COL14A1, EPHA6, IL20RA, CNTN1, CNTN4, MERTK, CHL1	2610	125	16827	2.06308	0.0473362	0.00537365	0.0151439
INTERPRO	IPR001715:Calponin-like actin-binding	26	0.0973856	9.5112e-06	UTRN, IQGAP3, IQGAP2, LMO7, TAGLN2, TAGLN3, IQGAP1, MACF1, DMD, PLS1, CNN2, ASPM, DIXDC1, MICAL2, GAS2, NAV3, VAV2, FLNB, SYNE1, LRCH2, NAV2, LIMCH1, SPEF2, MAPRE3, LCP1, PARVA	2405	65	15091	2.50994	0.023767	0.00184859	0.0167994
INTERPRO	IPR006209:EGF	40	0.149824	1.19425e-05	PTGS1, DLK1, JAG1, MMRN1, CRB1, CRB2, DNER, FAT1, CNTNAP2, FBN3, NRG1, MATN2, TMEFF2, CUBN, CNTNAP4, NRXN2, SCUBE3, SCUBE2, NRXN3, CNTNAP5, SCUBE1, LRP1B, HSPG2, NTNG2, NID1, MFGE8, CELSR2, NID2, SLIT1, SLIT2, SLIT3, NOTCH2, LRP6, FBLN7, VCAN, LRP8, WIF1, LRP2, PROS1, TLL1	2405	124	15091	2.02414	0.0297512	0.00201149	0.0210933
UP_SEQ_FEATURE	domain:Fibronectin type-III 2	39	0.146078	1.60114e-05	DCC, SORL1, ITGB4, L1CAM, TTN, EPHB4, EPHB2, IL12RB2, NRCAM, TEK, FNDC3A, USH2A, FN1, IL13RA2, PTPRJ, OBSCN, TYRO3, PTPRK, PTPRM, CNTN5, CNTN6, NFASC, SDK1, PTPRT, PTPRU, PTPRO, EPHA3, NCAM1, EPHA5, NCAM2, EPHA4, EPHA7, COL14A1, EPHA6, IL20RA, CNTN1, CNTN4, MERTK, CHL1	2610	124	16827	2.02773	0.0950103	0.00903455	0.0311739
INTERPRO	IPR000152:EGF-type aspartate/asparagine hydroxylation conserved site	33	0.123605	1.92371e-05	SUSD1, NELL1, NELL2, C1R, DLK1, JAG1, HMCN1, CRB1, CRB2, DNER, FAT1, CCBE1, FBN3, MATN2, CUBN, SCUBE3, SCUBE2, NRXN3, SCUBE1, EFEMP1, LRP1B, VWCE, NID1, CELSR2, NID2, SLIT1, SLIT2, NOTCH2, FBLN7, LRP8, VCAN, LRP2, PROS1	2405	96	15091	2.15698	0.0474865	0.00285773	0.0339752
GOTERM_BP_FAT	GO:0003001~generation of a signal involved in cell-cell signaling	30	0.112368	1.86882e-05	SEPT5, EDN3, SYT1, SYT4, EDN1, ILDR2, CACNB4, RIMS1, SYN1, RAPGEF4, SNAP25, APBA1, SYK, LYN, TBX3, NRXN3, GAL, PCLO, LIN7A, GRM4, GRM2, P2RX1, NTRK2, RAB14, LRP2, CACNA1C, UNC13B, WNT7A, SMPD3, GLP1R	2022	82	12447	2.25212	0.0795928	0.0017631	0.0351125
INTERPRO	IPR008266:Tyrosine protein kinase, active site	32	0.119859	2.02578e-05	FGFR1, FGFR4, ERBB4, ERBB3, ERBB2, PTK7, KIT, EPHB4, EPHB2, TEK, LMTK2, SYK, TEC, EGFR, TYRO3, FLT1, LYN, ALK, KDR, EPHA3, EPHA5, NTRK3, EPHA4, EPHA7, EPHA6, FYN, NTRK2, ROR1, JAK1, TESK2, JAK2, MERTK	2405	92	15091	2.18255	0.0499422	0.0028422	0.0357776
SMART	SM00211:TY	12	0.0449472	2.60807e-05	EPCAM, SMOC2, SPOCK3, SPOCK2, SMOC1, SPOCK1, NID1, NID2, IGFBP1, IGFBP3, CD74, IGFBP5	1499	17	8334	3.9245	0.0104298	0.00261771	0.0363978
GOTERM_BP_FAT	GO:0021510~spinal cord development	18	0.0674208	2.13187e-05	RFX4, MDGA1, NF1, MDGA2, PAX3, PROX1, NKX6-1, SHH, ASCL1, SMO, HOXB8, LHX4, PHGDH, RELN, OLIG2, PBX3, CLN8, NKX2-2	2022	37	12447	2.99471	0.0902752	0.00192902	0.0400537
UP_SEQ_FEATURE	domain:Laminin EGF-like 3	13	0.0486928	2.64367e-05	LAMA1, MEGF9, LAMC3, LAMA5, NTN4, NTNG1, HSPG2, NTNG2, LAMC2, LAMC1, LAMB1, NTN1, USH2A	2610	22	16827	3.80967	0.151967	0.0136424	0.051467
KEGG_PATHWAY	hsa05412:Arrhythmogenic right ventricular cardiomyopathy (ARVC)	27	0.101131	4.20053e-05	DAG1, ITGA11, ITGB4, GJA1, ITGB5, ITGB3, CDH2, CACNB4, TCF7L1, DES, ITGB8, DMD, SLC8A1, LEF1, CACNG4, ITGA3, CACNG2, CACNA2D2, CTNNA2, DSG2, PKP2, DSP, RYR2, SGCD, DSC2, CACNA1F, CACNA1C	805	72	4859	2.26351	0.00790774	0.00396172	0.0521488
KEGG_PATHWAY	hsa04512:ECM-receptor interaction	29	0.108622	5.35468e-05	IBSP, COL3A1, DAG1, ITGA11, ITGB4, ITGB5, COL2A1, ITGB3, SDC4, SDC3, CD47, CD44, ITGB8, SV2B, LAMB1, COL11A1, THBS3, THBS4, FN1, HSPG2, ITGA3, COL5A2, COL5A1, LAMA1, LAMC3, LAMA5, LAMC2, RELN, LAMC1	805	81	4859	2.16105	0.0100696	0.00336786	0.066473
SP_PIR_KEYWORDS	tyrosine-protein kinase	34	0.12735	4.82053e-05	FGFR1, FGFR4, ERBB4, ERBB3, ERBB2, KIT, EPHB4, EPHB2, CLK3, TEK, DYRK3, SYK, TEC, EGFR, TYRO3, FLT1, MAP2K1, LYN, MAP2K4, ALK, KDR, EPHA3, EPHA5, NTRK3, EPHA4, EPHA7, EPHA6, FYN, NTRK2, ROR1, JAK1, TESK2, JAK2, MERTK	2612	107	16852	2.05009	0.0334611	0.00130813	0.0727549
GOTERM_BP_FAT	GO:0001667~ameboidal cell migration	17	0.0636752	4.02251e-05	CER1, EDN3, EFNB1, KITLG, ZEB2, PAX3, CXCL12, MIXL1, SHH, SMO, OVOL2, LAMA5, SEMA3F, LRP6, AMOT, SEMA3C, ACVR1	2022	35	12447	2.98995	0.163495	0.00330051	0.0755627
SP_PIR_KEYWORDS	laminin egf-like domain	15	0.056184	5.47853e-05	MEGF9, ATRNL1, HSPG2, NTNG1, NTN4, NTNG2, CELSR2, NTN1, LAMA1, LAMA5, LAMC3, LAMC2, LAMC1, LAMB1, USH2A	2612	30	16852	3.22588	0.037941	0.00143155	0.0826821
GOTERM_BP_FAT	GO:0014032~neural crest cell development	16	0.0599296	4.8702e-05	EDN3, EFNB1, EDN1, KITLG, ZEB2, PAX3, SHH, EDNRA, SMO, ALDH1A2, OVOL2, LAMA5, SEMA3F, SEMA3C, NRG1, ACVR1	2022	32	12447	3.07789	0.194381	0.00378483	0.0914795
GOTERM_BP_FAT	GO:0014033~neural crest cell differentiation	16	0.0599296	4.8702e-05	EDN3, EFNB1, EDN1, KITLG, ZEB2, PAX3, SHH, EDNRA, SMO, ALDH1A2, OVOL2, LAMA5, SEMA3F, SEMA3C, NRG1, ACVR1	2022	32	12447	3.07789	0.194381	0.00378483	0.0914795
UP_SEQ_FEATURE	domain:EGF-like 3; calcium-binding	17	0.0636752	5.23775e-05	CUBN, SCUBE3, SCUBE2, SCUBE1, SUSD1, EFEMP1, VWCE, CELSR2, NID1, NID2, SLIT2, HMCN1, CRB2, FBLN7, PROS1, THBS3, THBS4	2610	37	16827	2.96219	0.278615	0.0215368	0.101944
SMART	SM00033:CH	26	0.0973856	7.58859e-05	UTRN, IQGAP3, IQGAP2, LMO7, TAGLN2, TAGLN3, IQGAP1, MACF1, DMD, PLS1, CNN2, ASPM, DIXDC1, MICAL2, GAS2, NAV3, VAV2, FLNB, SYNE1, LRCH2, NAV2, LIMCH1, SPEF2, MAPRE3, LCP1, PARVA	1499	65	8334	2.22388	0.0300467	0.00507165	0.105871
GOTERM_BP_FAT	GO:0007270~nerve-nerve synaptic transmission	15	0.056184	5.79177e-05	GLRB, GABRB3, ADORA2A, DRD2, SNCA, GRIN1, PARK2, CACNB4, SLC1A4, KIF1B, CAMK4, P2RX1, GRID2, TMOD2, SHC3	2022	29	12447	3.18403	0.226668	0.00434724	0.108781
PIR_SUPERFAMILY	PIRSF002504:cadherin	12	0.0449472	7.01254e-05	CDH12, CDH8, CDH13, CDH7, CDH20, CDH18, CDH1, CDH2, CDH3, CDH10, CDH11, CDH6	1102	20	6873	3.74211	0.0691626	0.0691626	0.111046
GOTERM_BP_FAT	GO:0010001~glial cell differentiation	21	0.0786576	6.89959e-05	EGFR, FGF5, ZNF488, LYN, ADORA2A, DTX1, ERBB3, ERBB2, NF1, NKX6-1, SHH, ASCL1, DNER, PHGDH, POU3F2, NEUROD4, RELN, OLIG2, FGF2, NKX2-2, GAP43	2022	51	12447	2.53474	0.263771	0.00509057	0.129575
GOTERM_BP_FAT	GO:0060485~mesenchyme development	21	0.0786576	6.89959e-05	EDN3, NOG, EFNB1, EDN1, LEF1, KITLG, ZEB2, PAX3, SHH, TGFB2, EDNRA, SMO, ALDH1A2, OVOL2, HOXA5, LAMA5, SEMA3F, SEMA3C, BMP7, NRG1, ACVR1	2022	51	12447	2.53474	0.263771	0.00509057	0.129575
UP_SEQ_FEATURE	domain:Laminin EGF-like 2	14	0.0524384	6.79653e-05	LAMA1, MEGF9, ATRNL1, LAMC3, LAMA5, NTN4, NTNG1, HSPG2, NTNG2, LAMC2, LAMC1, LAMB1, NTN1, USH2A	2610	27	16827	3.34295	0.345431	0.0261384	0.132264
SP_PIR_KEYWORDS	basement membrane	17	0.0636752	0.000111655	LAD1, HSPG2, NTN4, NID1, NID2, COL4A5, ANXA2, SMOC2, LAMA1, HMCN1, LAMA5, LAMC3, FREM1, SMOC1, LAMC2, LAMC1, LAMB1	2612	39	16852	2.81231	0.0758058	0.00253977	0.168443
UP_SEQ_FEATURE	domain:Fibronectin type-III 3	27	0.101131	9.08788e-05	DCC, SORL1, ITGB4, L1CAM, TTN, NRCAM, IL12RB2, TEK, FNDC3A, USH2A, FN1, IL13RA2, PTPRJ, PTPRK, OBSCN, PTPRM, CNTN5, CNTN6, SDK1, NFASC, PTPRT, PTPRU, PTPRO, COL14A1, CNTN1, CNTN4, CHL1	2610	79	16827	2.20345	0.43258	0.0309905	0.176817
GOTERM_BP_FAT	GO:0006836~neurotransmitter transport	28	0.104877	0.000115681	SEPT5, SYT1, CPLX2, SYT4, ADORA2A, RIMS1, RIMS3, SYN1, SLC22A3, SV2B, SNAP25, ICA1, SLC6A11, NRXN3, SLC6A16, ATP1A2, PARK2, PCLO, LIN7A, GRM4, SLC17A8, SLC6A9, SLC17A6, GRM2, RAB14, UNC13B, WNT7A, CLN8	2022	81	12447	2.12793	0.401556	0.00799012	0.21716
GOTERM_BP_FAT	GO:0030534~adult behavior	27	0.101131	0.000120911	GRIK1, DRD2, SNCA, CACNB4, TRH, KLHL1, SLC1A2, GLRB, EFNB3, GRIN1, ATP1A3, ATP1A2, PARK2, NTSR1, ATXN1, EPHA4, GRM2, NPY, HOXB8, GRM7, HIPK2, CHRNB4, CACNA1C, PBX3, HTR2C, CLN8, ASIP	2022	77	12447	2.15852	0.415289	0.00822197	0.226969
GOTERM_BP_FAT	GO:0040017~positive regulation of locomotion	31	0.116114	0.000121963	EDN3, ERBB4, ONECUT1, EDN1, ONECUT2, F2RL1, TAC1, KIT, CXCL12, TGFB2, TDGF1, SCARB1, LAMB1, ARHGAP8, FGF2, SCG2, EGFR, COL18A1, FLT1, MAP2K1, PDPN, SMAD3, IGF2, SLIT2, KDR, CDH13, SPAG9, RRAS2, AMOT, JAK2, HDAC9	2022	94	12447	2.0301	0.418012	0.00816804	0.22894
UP_SEQ_FEATURE	domain:Ig-like C2-type 5	21	0.0786576	0.000123702	FLT1, CNTN5, CNTN6, SDK1, HSPG2, PTK7, NFASC, L1CAM, KIT, PALLD, KDR, NCAM1, VCAM1, NCAM2, HMCN1, IGSF1, CNTN1, CNTN4, CHL1, MYLK, KIRREL3	2610	55	16827	2.46163	0.537601	0.0360636	0.240606
GOTERM_BP_FAT	GO:0030335~positive regulation of cell migration	29	0.108622	0.000138207	EDN3, ERBB4, ONECUT1, EDN1, ONECUT2, F2RL1, TAC1, KIT, CXCL12, TGFB2, TDGF1, SCARB1, LAMB1, ARHGAP8, FGF2, EGFR, COL18A1, FLT1, MAP2K1, PDPN, SMAD3, IGF2, KDR, CDH13, SPAG9, RRAS2, AMOT, JAK2, HDAC9	2022	86	12447	2.07579	0.458496	0.00885052	0.259395
INTERPRO	IPR002049:EGF-like, laminin	17	0.0636752	0.000155993	MEGF9, ATRNL1, HSPG2, NTNG1, NTN4, NTNG2, CELSR2, MEGF10, NTN1, DCT, LAMA1, LAMC3, LAMA5, LAMC2, LAMC1, LAMB1, USH2A	2405	39	15091	2.73519	0.326008	0.0177736	0.275191
INTERPRO	IPR013091:EGF calcium-binding	25	0.09364	0.000159616	NELL1, SUSD1, NELL2, C1R, HMCN1, CCBE1, FBN3, THBS3, THBS4, CUBN, SCUBE3, CRTAC1, SCUBE2, SCUBE1, EFEMP1, LRP1B, VWCE, NID1, NID2, NOTCH2, FBLN7, LRP8, LRP2, PROS1, TLL1	2405	71	15091	2.20945	0.332157	0.0173991	0.281574
GOTERM_BP_FAT	GO:0051272~positive regulation of cell motion	31	0.116114	0.000150965	EDN3, ERBB4, ONECUT1, EDN1, ONECUT2, F2RL1, TAC1, KIT, CXCL12, TGFB2, TDGF1, SCARB1, BCL6, LAMB1, ARHGAP8, FGF2, EGFR, COL18A1, FLT1, MAP2K1, LYN, PDPN, SMAD3, IGF2, KDR, CDH13, SPAG9, RRAS2, AMOT, JAK2, HDAC9	2022	95	12447	2.00873	0.488309	0.00952625	0.283308
UP_SEQ_FEATURE	domain:EGF-like 5	16	0.0599296	0.000149124	MATN2, CUBN, SCUBE3, SCUBE2, CRB2, SCUBE1, FAT1, DNER, LRP1B, RELN, WIF1, DLK1, LRP2, SLIT1, MEGF10, SLIT3	2610	36	16827	2.86539	0.605389	0.0413854	0.289985
UP_SEQ_FEATURE	domain:CH	17	0.0636752	0.000160886	DIXDC1, MICAL2, IQGAP3, IQGAP2, LMO7, GAS2, NAV3, VAV2, TAGLN2, TAGLN3, IQGAP1, LRCH2, NAV2, LIMCH1, SPEF2, CNN2, MAPRE3	2610	40	16827	2.74003	0.633297	0.04268	0.312824
GOTERM_BP_FAT	GO:0008344~adult locomotory behavior	20	0.074912	0.000170666	GLRB, EFNB3, DRD2, GRIN1, SNCA, ATP1A3, ATP1A2, PARK2, CACNB4, TRH, NTSR1, KLHL1, ATXN1, EPHA4, GRM2, HOXB8, HIPK2, PBX3, CACNA1C, CLN8	2022	50	12447	2.46231	0.531153	0.010184	0.320223
GOTERM_BP_FAT	GO:0048762~mesenchymal cell differentiation	20	0.074912	0.000170666	EDN3, NOG, EFNB1, EDN1, LEF1, KITLG, ZEB2, PAX3, SHH, TGFB2, EDNRA, SMO, ALDH1A2, OVOL2, LAMA5, SEMA3F, SEMA3C, BMP7, NRG1, ACVR1	2022	50	12447	2.46231	0.531153	0.010184	0.320223
GOTERM_BP_FAT	GO:0014031~mesenchymal cell development	20	0.074912	0.000170666	EDN3, NOG, EFNB1, EDN1, LEF1, KITLG, ZEB2, PAX3, SHH, TGFB2, EDNRA, SMO, ALDH1A2, OVOL2, LAMA5, SEMA3F, SEMA3C, BMP7, NRG1, ACVR1	2022	50	12447	2.46231	0.531153	0.010184	0.320223
UP_SEQ_FEATURE	domain:EGF-like 2	27	0.101131	0.000180973	ASTN1, DLK1, JAG1, MEGF10, CRB1, FAT1, DNER, TEK, CNTNAP2, HHIP, MATN2, NRXN2, CNTNAP4, ATRNL1, NRXN3, CNTNAP5, HSPG2, NID1, NID2, SLIT1, SLIT2, SLIT3, NOTCH2, LRP6, WIF1, RELN, LRP2	2610	82	16827	2.12283	0.676471	0.0459311	0.351815
GOTERM_MF_FAT	GO:0008066~glutamate receptor activity	13	0.0486928	0.000221552	GRM4, GRM2, GRIN2B, GRIA2, GRIK1, GRIK2, GRM7, GRIK3, GRIN1, GRID2, GRIA3, GABBR2, GRID1	1944	25	11907	3.185	0.27911	0.0141283	0.366796
INTERPRO	IPR001828:Extracellular ligand-binding receptor	14	0.0524384	0.000223852	GRIK1, GRIK2, GRIK3, GRIN1, GRIA3, NPR3, GABBR2, GUCY2C, GRM4, GRM2, GRIA2, GRM7, GRID2, GRID1	2405	29	15091	3.02924	0.432313	0.0223929	0.394679
UP_SEQ_FEATURE	domain:Thyroglobulin type-1	9	0.0337104	0.000204004	EPCAM, SPOCK3, SPOCK2, SPOCK1, NID1, IGFBP1, IGFBP3, CD74, IGFBP5	2610	13	16827	4.4634	0.719756	0.0496109	0.396505
UP_SEQ_FEATURE	domain:Laminin N-terminal	10	0.037456	0.000206313	LAMA1, LAMC3, LAMA5, NTN4, NTNG1, NTNG2, LAMC1, LAMB1, NTN1, USH2A	2610	16	16827	4.02945	0.723763	0.0482764	0.400984
UP_SEQ_FEATURE	domain:Ig-like C2-type 6	16	0.0599296	0.000215087	FLT1, CNTN5, CNTN6, SDK1, HSPG2, PTK7, NFASC, L1CAM, KDR, VCAM1, HMCN1, IGSF1, CNTN1, CNTN4, CHL1, MYLK	2610	37	16827	2.78795	0.738471	0.0484609	0.418002
UP_SEQ_FEATURE	domain:Laminin EGF-like 1	13	0.0486928	0.000215133	LAMA1, MEGF9, ATRNL1, LAMC3, LAMA5, NTN4, NTNG1, NTNG2, LAMC2, LAMC1, LAMB1, NTN1, USH2A	2610	26	16827	3.22356	0.738546	0.0467811	0.418092
INTERPRO	IPR000233:Cadherin cytoplasmic region	11	0.0412016	0.000237402	CDH12, CDH8, CDH7, CDH20, CDH18, CDH1, CDH2, CDH3, CDH10, CDH11, CDH6	2405	19	15091	3.6328	0.451441	0.02283	0.418522
UP_SEQ_FEATURE	domain:EGF-like 2; calcium-binding	21	0.0786576	0.000217044	CUBN, SCUBE3, SCUBE2, NELL1, SCUBE1, SUSD1, LRP1B, EFEMP1, NELL2, VWCE, CELSR2, HMCN1, CRB2, FBLN7, LRP8, VCAN, FBN3, PROS1, THBS3, TLL1, THBS4	2610	57	16827	2.37526	0.741644	0.0455972	0.421798
INTERPRO	IPR008211:Laminin, N-terminal	10	0.037456	0.000255053	LAMA1, LAMC3, LAMA5, NTN4, NTNG1, NTNG2, LAMC1, LAMB1, NTN1, USH2A	2405	16	15091	3.92178	0.475396	0.0236098	0.449574
GOTERM_MF_FAT	GO:0005262~calcium channel activity	26	0.0973856	0.00034996	CACNB4, TPCN1, TPCN2, TMEM37, GPM6A, GRIN2B, SLC24A2, RASA3, FGF2, TRPM3, TRPC6, TRPM7, GRIN1, CACNA1I, CACNG4, CACNG2, ITPR3, CACNA2D2, ITPR2, P2RX1, GRM7, RYR1, RYR2, CACNA1E, CACNA1F, CACNA1C	1944	77	11907	2.06818	0.403682	0.0204669	0.578805
UP_SEQ_FEATURE	domain:EGF-like 6	16	0.0599296	0.000304807	MATN2, NOTCH2, CUBN, SCUBE3, SCUBE2, CRB2, SCUBE1, DNER, LRP1B, RELN, NID1, DLK1, SLIT1, MEGF10, SLIT2, SLIT3	2610	38	16827	2.71458	0.850545	0.059473	0.591875
GOTERM_CC_FAT	GO:0019897~extrinsic to plasma membrane	18	0.0674208	0.000497672	GNA14, CUBN, APC2, GNAI1, SCUBE1, CDH1, GNG11, MFGE8, GNB1, APOE, ST14, NUMB, TDGF1, RGS6, DLG4, GNG2, RGS9, GNG4	1864	46	11556	2.42592	0.265185	0.00829342	0.735625
GOTERM_CC_FAT	GO:0030018~Z disc	18	0.0674208	0.000497672	OBSCN, SYNC, FHL2, TTN, FLNB, KRT19, DES, TRIM54, NEB, GRIN2B, SORBS2, DMD, KRT8, PSEN2, RYR2, OBSL1, CACNA1C, JPH1	1864	46	11556	2.42592	0.265185	0.00829342	0.735625
UP_SEQ_FEATURE	domain:IQ 1	14	0.0524384	0.000380013	MYO5A, CAMTA1, MYO1D, IQGAP3, IQGAP2, IQGAP1, MYO10, INVS, SPATA17, MYO19, MYO5B, ASPM, MYO5C, IQCE	2610	31	16827	2.91161	0.906504	0.0692952	0.737398
UP_SEQ_FEATURE	domain:IQ 2	14	0.0524384	0.000380013	MYO5A, CAMTA1, MYO1D, IQGAP3, IQGAP2, IQGAP1, MYO10, INVS, SPATA17, MYO19, MYO5B, ASPM, MYO5C, IQCE	2610	31	16827	2.91161	0.906504	0.0692952	0.737398
GOTERM_BP_FAT	GO:0001755~neural crest cell migration	12	0.0449472	0.000404655	EDN3, SMO, OVOL2, LAMA5, SEMA3F, EFNB1, KITLG, SEMA3C, ZEB2, PAX3, SHH, ACVR1	2022	23	12447	3.21171	0.834075	0.0197602	0.757683
GOTERM_BP_FAT	GO:0008360~regulation of cell shape	20	0.074912	0.000409575	RHOJ, DLC1, PALM, PDPN, ATP10A, FBLIM1, GAS2, PALMD, RHOU, KDR, EZR, FYN, MYH14, CDC42EP4, ARAP3, FGD5, FGD6, ARAP1, FGD3, FN1	2022	53	12447	2.32294	0.837661	0.0197805	0.766863
INTERPRO	IPR013320:Concanavalin A-like lectin/glucanase, subgroup	24	0.0898944	0.000437663	CLSTN2, CNTNAP4, NRXN2, CNTNAP5, NRXN3, NELL2, HSPG2, CELSR2, SLIT1, COL5A1, SLIT2, SLIT3, LAMA1, CLGN, CRB1, NPTX2, LAMA5, CRB2, FAT1, CNTNAP2, PROS1, THBS3, USH2A, THBS4	2405	71	15091	2.12107	0.669481	0.0374561	0.770283
SMART	SM00180:EGF_Lam	17	0.0636752	0.000637445	MEGF9, ATRNL1, HSPG2, NTNG1, NTN4, NTNG2, CELSR2, MEGF10, NTN1, DCT, LAMA1, LAMC3, LAMA5, LAMC2, LAMC1, LAMB1, USH2A	1499	39	8334	2.42346	0.226117	0.0280798	0.886092
SMART	SM00136:LamNT	10	0.037456	0.000647991	LAMA1, LAMC3, LAMA5, NTN4, NTNG1, NTNG2, LAMC1, LAMB1, NTN1, USH2A	1499	16	8334	3.47482	0.229393	0.0257211	0.90069
GOTERM_CC_FAT	GO:0008021~synaptic vesicle	24	0.0898944	0.000644225	SEPT5, SYT1, RAB3B, ICA1, RAB3C, SYT4, SYT10, GRIN1, SYT6, SYNGR1, PCLO, AMPH, SLC17A8, GAD2, DMXL2, SLC17A6, SYN1, GRIA2, GRIN2B, SV2B, SLC30A3, BIN1, ATP6V0D1, APBA1	1864	72	11556	2.06652	0.328945	0.0104426	0.951286
UP_SEQ_FEATURE	domain:Laminin G-like 1	13	0.0486928	0.000500831	CNTNAP4, NRXN2, CNTNAP5, NRXN3, HSPG2, CELSR2, LAMA1, CRB1, LAMA5, CRB2, CNTNAP2, PROS1, USH2A	2610	28	16827	2.99331	0.955996	0.0853757	0.970758
UP_SEQ_FEATURE	domain:Laminin G-like 2	13	0.0486928	0.000500831	CNTNAP4, NRXN2, CNTNAP5, NRXN3, HSPG2, CELSR2, LAMA1, CRB1, LAMA5, CRB2, CNTNAP2, PROS1, USH2A	2610	28	16827	2.99331	0.955996	0.0853757	0.970758
GOTERM_BP_FAT	GO:0010769~regulation of cell morphogenesis involved in differentiation	25	0.09364	0.000538005	NRP1, LRRC4C, CDH2, TTC3, EPHB2, TGFB2, NRCAM, APOE, SEMA3F, MAPT, NUMB, POU3F2, NEFL, BARHL2, MAP1B, GRIN1, SMAD3, NTN1, RUFY3, SLIT2, NUMBL, NTRK3, SEMA4F, TGFB1I1, WNT7A	2022	75	12447	2.05193	0.908215	0.0245713	1.00618
UP_SEQ_FEATURE	domain:TSP type-1 1	17	0.0636752	0.000576321	ADAMTS18, ADAMTS19, ADAMTSL1, ADAMTS14, ADAMTS20, ADAMTSL3, SEMA5B, ADAMTS6, ADAMTS9, HMCN1, ADAMTS8, UNC5B, UNC5D, UNC5C, ADAMTS2, ADAMTS5, SPON1	2610	44	16827	2.49094	0.972523	0.0950218	1.1163
UP_SEQ_FEATURE	domain:TSP type-1 2	17	0.0636752	0.000576321	ADAMTS18, ADAMTS19, ADAMTSL1, ADAMTS14, ADAMTS20, ADAMTSL3, SEMA5B, ADAMTS6, ADAMTS9, HMCN1, ADAMTS8, UNC5B, UNC5D, UNC5C, ADAMTS2, ADAMTS5, SPON1	2610	44	16827	2.49094	0.972523	0.0950218	1.1163
UP_SEQ_FEATURE	domain:EGF-like 3	23	0.0861488	0.000632149	MATN2, NRXN2, NRXN3, NELL1, LRP1B, NELL2, ASTN1, HSPG2, DLK1, JAG1, MEGF10, SLIT1, SLIT3, NOTCH2, CRB1, FAT1, DNER, TEK, LRP6, RELN, FBN3, WIF1, LRP2	2610	70	16827	2.11834	0.980604	0.101078	1.22381
GOTERM_BP_FAT	GO:0001764~neuron migration	21	0.0786576	0.00067211	DCC, SATB2, NDN, MDGA1, BARHL2, DCDC2, NEUROG2, PRKG1, NTN1, CXCL12, NRCAM, ASCL1, CTTNBP2, DAB1, FYN, DNER, RELN, NEUROD4, DCX, DCLK1, TWIST1	2022	59	12447	2.19104	0.949401	0.0291107	1.25549
INTERPRO	IPR003659:Plexin/semaphorin/integrin	17	0.0636752	0.000780794	PLXNC1, PLXNA4, ATRNL1, PLXNA2, ITGB4, ITGB5, ITGB3, SEMA6A, SEMA5B, SEMA6D, SEMA4F, ITGB8, SEMA3F, SEMA3E, SEMA3D, SEMA3C, SEMA4B	2405	44	15091	2.42437	0.861294	0.0637255	1.37027
GOTERM_BP_FAT	GO:0010975~regulation of neuron projection development	23	0.0861488	0.000764266	NRP1, GRIN1, MAP1B, BARHL2, CDH2, LRRC4C, NTN1, SLIT2, RUFY3, EPHB2, NUMBL, NRCAM, NTRK3, SEMA4F, APOE, MAPT, SEMA3F, NUMB, NTRK2, POU3F2, WNT7A, NEFL, KALRN	2022	68	12447	2.0821	0.966396	0.0317988	1.42646
GOTERM_BP_FAT	GO:0008038~neuron recognition	11	0.0412016	0.000777759	NRCAM, NCAM2, FEZF2, NRP1, EFNB3, OPCML, NDN, CNTNAP2, CNTN4, GAP43, SLIT2	2022	21	12447	3.22446	0.968351	0.032051	1.45147
UP_SEQ_FEATURE	domain:Ig-like C2-type 4	23	0.0861488	0.00078375	VSIG10, DCC, FLT1, CNTN5, CNTN6, SDK1, HSPG2, PTK7, NFASC, L1CAM, KIT, PALLD, KDR, NCAM1, VCAM1, NCAM2, HMCN1, IGSF1, CNTN1, CNTN4, CHL1, MYLK, KIRREL3	2610	71	16827	2.08851	0.992468	0.120716	1.51518
UP_SEQ_FEATURE	short sequence motif:PDZ-binding	23	0.0861488	0.00078375	ERBB4, EFNB3, CCDC88C, EFNB1, KCNA2, EFNB2, KCNA3, CFTR, FZD5, EPHB4, FZD7, EPHA3, EPHA5, EPHA4, EPHA7, DACT1, EPHA6, GRIN2B, GRID2, AMOT, HTR2C, USH2A, HTR2A	2610	71	16827	2.08851	0.992468	0.120716	1.51518
UP_SEQ_FEATURE	domain:Laminin EGF-like 7	8	0.0299648	0.000822084	LAMA1, LAMC3, LAMA5, HSPG2, LAMC2, LAMC1, LAMB1, USH2A	2610	12	16827	4.29808	0.99407	0.123205	1.58873
UP_SEQ_FEATURE	domain:Laminin G-like	8	0.0299648	0.000822084	NRXN2, NRXN3, FAT1, COL24A1, SLIT1, COL5A1, SLIT2, SLIT3	2610	12	16827	4.29808	0.99407	0.123205	1.58873
INTERPRO	IPR019594:Glutamate receptor, L-glutamate/glycine-binding	9	0.0337104	0.000917025	GRIN2B, GRIA2, GRIK1, GRIK2, GRIK3, GRIN1, GRID2, GRIA3, GRID1	2405	15	15091	3.76491	0.901748	0.0721135	1.60753
INTERPRO	IPR001320:Ionotropic glutamate receptor	9	0.0337104	0.000917025	GRIN2B, GRIA2, GRIK1, GRIK2, GRIK3, GRIN1, GRID2, GRIA3, GRID1	2405	15	15091	3.76491	0.901748	0.0721135	1.60753
INTERPRO	IPR015683:Glutamate receptor-related	9	0.0337104	0.000917025	GRIN2B, GRIA2, GRIK1, GRIK2, GRIK3, GRIN1, GRID2, GRIA3, GRID1	2405	15	15091	3.76491	0.901748	0.0721135	1.60753
INTERPRO	IPR001508:NMDA receptor	9	0.0337104	0.000917025	GRIN2B, GRIA2, GRIK1, GRIK2, GRIK3, GRIN1, GRID2, GRIA3, GRID1	2405	15	15091	3.76491	0.901748	0.0721135	1.60753
GOTERM_BP_FAT	GO:0051966~regulation of synaptic transmission, glutamatergic	10	0.037456	0.00092156	EGFR, GRIA2, GRIK1, ADORA2A, GRIK2, DRD2, GRIK3, NTRK2, OXTR, HTR2A	2022	18	12447	3.41988	0.98329	0.0365146	1.71764
UP_SEQ_FEATURE	short sequence motif:SH3-binding	19	0.0711664	0.000890147	DTX1, EFS, CD2AP, ELMO3, ELMO2, ELMO1, SH3BGRL, ARHGAP6, ENKUR, GAB2, TOM1L1, PNRC1, SH3BGRL2, DNAJC6, SHOX, PRDM2, LRP2, SYNGAP1, AFAP1	2610	54	16827	2.26843	0.996122	0.12961	1.71918
GOTERM_MF_FAT	GO:0004970~ionotropic glutamate receptor activity	9	0.0337104	0.00107973	GRIN2B, GRIA2, GRIK1, GRIK2, GRIK3, GRIN1, GRID2, GRIA3, GRID1	1944	15	11907	3.675	0.797219	0.0535353	1.77568
SP_PIR_KEYWORDS	sh3-binding	20	0.074912	0.00129517	KHDRBS3, DTX1, EFS, EVL, CD2AP, ELMO3, ELMO2, ELMO1, SH3BGRL, PLSCR1, ARHGAP6, ENKUR, TOM1L1, PAK3, SH3BGRL2, DNAJC6, INPP5D, LRP2, SYNGAP1, ADAM12	2612	60	16852	2.15059	0.599477	0.0196944	1.93768
GOTERM_BP_FAT	GO:0001964~startle response	9	0.0337104	0.00104381	GLRB, GRIN2B, ADORA2A, DRD2, GRIN1, GRID2, PARK2, FABP7, CTNNA2	2022	15	12447	3.69347	0.990292	0.040538	1.94339
SP_PIR_KEYWORDS	autophosphorylation	17	0.0636752	0.00130204	EGFR, FGFR1, FGFR4, FLT1, LYN, PHKB, ERBB2, PIM1, PRKCH, PRKG1, NTRK3, RPS6KA2, FYN, TEK, NTRK2, PRKD3, SYK	2612	47	16852	2.33362	0.601416	0.0193807	1.94786
SP_PIR_KEYWORDS	Cardiomyopathy	17	0.0636752	0.00130204	FHL1, TBX20, TTN, TPM1, VCL, NEBL, ABCC9, DES, DSG2, PKP2, DMD, DSP, DSC2, SGCD, RYR2, ZFPM2, SCN5A	2612	47	16852	2.33362	0.601416	0.0193807	1.94786
GOTERM_CC_FAT	GO:0042734~presynaptic membrane	12	0.0449472	0.00135632	SYT1, SLC1A2, GRM2, SNAP91, GRIN2B, GRIK1, ADORA2A, GRIK2, GRM7, L1CAM, RIMS1, CAMK2A	1864	26	11556	2.86134	0.568347	0.0198044	1.99297
GOTERM_MF_FAT	GO:0015171~amino acid transmembrane transporter activity	20	0.074912	0.00121449	SLC38A4, PDPN, SLC6A11, SLC7A8, SLC7A5, SLC7A6, SLC7A11, SLC7A7, SLC25A12, SLC1A4, SLC17A8, SLC1A5, SLC6A9, SLC1A2, SLC17A6, SLC7A3, SLC7A2, SLC7A1, SLC13A3, OCA2	1944	57	11907	2.14912	0.833855	0.0580752	1.9952
UP_SEQ_FEATURE	domain:Laminin G-like 3	10	0.037456	0.00106998	LAMA1, CNTNAP4, CRB1, NRXN2, NRXN3, CRB2, CNTNAP5, LAMA5, HSPG2, CNTNAP2	2610	19	16827	3.39322	0.998738	0.143781	2.06307
GOTERM_BP_FAT	GO:0007269~neurotransmitter secretion	14	0.0524384	0.00121178	SEPT5, SYT1, SYT4, NRXN3, RIMS1, PCLO, LIN7A, GRM4, GRM2, SYN1, RAB14, UNC13B, SNAP25, WNT7A	2022	33	12447	2.61155	0.995397	0.0453296	2.25276
COG_ONTOLOGY	Cytoskeleton	12	0.0449472	0.00262548	MYO5A, DNAH11, DNAH9, PLS1, CNN2, TAGLN2, DNAH7, TAGLN3, ASPM, LCP1, DNAH6, MYO5C	262	31	1811	2.6757	0.0903012	0.0903012	2.31754
GOTERM_CC_FAT	GO:0031674~I band	19	0.0711664	0.00177615	OBSCN, SYNC, FHL2, TTN, FLNB, KRT19, DES, TRIM54, NEB, GRIN2B, SORBS2, DMD, KRT8, PSEN2, RYR1, RYR2, OBSL1, CACNA1C, JPH1	1864	55	11556	2.14167	0.667267	0.0246993	2.60231
UP_SEQ_FEATURE	active site:Phosphocysteine intermediate	23	0.0861488	0.00144107	PTPRJ, PTPN6, PTPRK, PTPRM, PTPN18, PTPN2, PTPRG, CDC14B, PTPN4, DUSP10, DUSP23, PTPN14, PTPRT, PTPRU, PTPDC1, PTPRO, DUPD1, DUSP5, DUSP4, DUSP26, DUSP1, DNAJC6, PTPN1	2610	74	16827	2.00384	0.999876	0.181115	2.76912
INTERPRO	IPR019750:Band 4.1 subgroup	11	0.0412016	0.00159325	FRMD3, EPB41L3, EZR, EPB41L1, EPB41, FRMD4A, PTPN4, PTPN14, EPB41L4A, EPB41L4B, MYLIP	2405	23	15091	3.00101	0.982271	0.111841	2.7773
GOTERM_BP_FAT	GO:0030516~regulation of axon extension	10	0.037456	0.00150026	NRCAM, NTRK3, NRP1, SEMA4F, APOE, SEMA3F, MAPT, BARHL2, MAP1B, NTN1	2022	19	12447	3.23989	0.998723	0.0531512	2.78192
SMART	SM00079:PBPe	9	0.0337104	0.00207278	GRIN2B, GRIA2, GRIK1, GRIK2, GRIK3, GRIN1, GRID2, GRIA3, GRID1	1499	15	8334	3.33582	0.565744	0.0730255	2.85469
PIR_SUPERFAMILY	PIRSF006060:AA_transporter	8	0.0299648	0.00186837	SLC7A3, SLC7A2, SLC7A1, SLC7A8, SLC7A5, SLC7A6, SLC7A11, SLC7A7	1102	13	6873	3.83806	0.852106	0.61543	2.91946
UP_SEQ_FEATURE	domain:Laminin EGF-like 6	8	0.0299648	0.00154318	LAMA1, LAMC3, LAMA5, HSPG2, LAMC2, LAMC1, LAMB1, USH2A	2610	13	16827	3.96746	0.999934	0.188872	2.96254
SP_PIR_KEYWORDS	angiogenesis	20	0.074912	0.00199215	NRP1, HTATIP2, FLT1, MMP19, APOLD1, HSPG2, ANPEP, IGF2, MFGE8, VAV2, KDR, PROK1, CCBE1, ZC3H12A, RHOB, ANGPT1, FGF2, ANGPT2, FN1, ANGPTL4	2612	62	16852	2.08121	0.755334	0.026711	2.96585
UP_SEQ_FEATURE	region of interest:Calmodulin-binding	18	0.0674208	0.00156126	SLC8A1, NOS1, CAMK1G, PHKB, GEM, CAMK4, KCNN2, MAP2, SNTB1, CAMK2D, RYR2, CAMK2B, MAP6, NOS2, CAMK2A, MYLK, KCNH5, CAMK1D	2610	52	16827	2.2317	0.999941	0.187206	2.99676
GOTERM_MF_FAT	GO:0005234~extracellular-glutamate-gated ion channel activity	9	0.0337104	0.00185215	GRIN2B, GRIA2, GRIK1, GRIK2, GRIK3, GRIN1, GRID2, GRIA3, GRID1	1944	16	11907	3.44531	0.935311	0.0845395	3.02774
GOTERM_MF_FAT	GO:0005003~ephrin receptor activity	9	0.0337104	0.00185215	EPHA5, EPHA4, EPHA7, EPHA6, EFNB3, EFNA4, EPHB4, EPHB2, EPHA3	1944	16	11907	3.44531	0.935311	0.0845395	3.02774
INTERPRO	IPR002293:Amino acid/polyamine transporter I	8	0.0299648	0.00181741	SLC7A3, SLC7A2, SLC7A1, SLC7A8, SLC7A5, SLC7A6, SLC7A11, SLC7A7	2405	13	15091	3.86144	0.989952	0.123168	3.16215
UP_SEQ_FEATURE	domain:IQ 3	10	0.037456	0.00167951	MYO5A, CAMTA1, MYO10, IQGAP3, IQGAP2, SPATA17, MYO5B, IQGAP1, ASPM, MYO5C	2610	20	16827	3.22356	0.999972	0.196152	3.22023
GOTERM_BP_FAT	GO:0007405~neuroblast proliferation	9	0.0337104	0.00179195	ASCL1, NUMB, ARTN, NEUROD4, ID4, HHIP, SHH, ASPM, NUMBL	2022	16	12447	3.46263	0.999651	0.0616934	3.31423
GOTERM_BP_FAT	GO:0040013~negative regulation of locomotion	20	0.074912	0.00181325	DLC1, PTPRK, PTPRM, ADORA2A, DRD2, NF1, PTPRU, TPM1, VASH1, SHH, TRIB1, VCL, HDAC5, APOE, HMOX1, ARAP3, HTR2C, IGFBP3, FGF2, IGFBP5	2022	59	12447	2.08671	0.999682	0.0619243	3.35299
INTERPRO	IPR003578:Ras small GTPase, Rho type	10	0.037456	0.0020413	RHOJ, RAC2, RHOBTB2, RHOBTB1, RHOB, RHOD, RHOU, RHOF, RHOG, RHOH	2405	20	15091	3.13742	0.994303	0.130353	3.54511
GOTERM_BP_FAT	GO:0034330~cell junction organization	19	0.0711664	0.00193233	DLC1, PTPRK, CLDN19, SMAD3, GJA1, ITGB3, GJC1, TGFB2, VCL, NUMBL, CD9, ARHGAP6, LAMA5, NUMB, NLGN4X, AMOT, TESK2, LAMC1, FN1	2022	55	12447	2.12654	0.999813	0.0643769	3.56943
GOTERM_CC_FAT	GO:0014069~postsynaptic density	20	0.074912	0.00256008	ANKS1B, KCND2, ERBB4, LYN, ADORA2A, GRIN1, MAP1B, PSD3, GRIA3, CPEB1, CAMK2N1, PJA2, GRIA2, GRIN2B, GOPC, NTRK2, GRID2, DLG4, CACNA1C, DLG2	1864	61	11556	2.03265	0.795405	0.0339058	3.73068
GOTERM_BP_FAT	GO:0035249~synaptic transmission, glutamatergic	8	0.0299648	0.00203726	SLC1A4, P2RX1, ADORA2A, GRIN1, GRID2, CACNB4, PARK2, SHC3	2022	13	12447	3.78818	0.999883	0.0672516	3.75975
UP_SEQ_FEATURE	domain:PID	12	0.0449472	0.00201313	PID1, ANKS1B, DAB1, RGS12, NUMB, MAPK8IP2, APBA2, SHC3, TBC1D1, APBA1, SHC4, NUMBL	2610	28	16827	2.76305	0.999997	0.226182	3.84807
SMART	SM00423:PSI	17	0.0636752	0.00287049	PLXNC1, PLXNA4, ATRNL1, PLXNA2, ITGB4, ITGB5, ITGB3, SEMA6A, SEMA5B, SEMA6D, SEMA4F, ITGB8, SEMA3F, SEMA3E, SEMA3D, SEMA3C, SEMA4B	1499	44	8334	2.14807	0.68513	0.0918082	3.93301
INTERPRO	IPR013273:Peptidase M12B, ADAM-TS	11	0.0412016	0.00234514	ADAMTS18, ADAMTS6, ADAMTS9, ADAMTS19, ADAMTSL1, ADAMTS8, ADAMTS14, ADAMTSL3, ADAMTS20, ADAMTS2, ADAMTS5	2405	24	15091	2.87597	0.997362	0.144662	4.06253
GOTERM_BP_FAT	GO:0050808~synapse organization	20	0.074912	0.00225661	ACHE, ERBB4, DRD2, SPOCK2, NRXN3, ERBB2, MAP1B, UTRN, GLRA2, NFASC, CDH1, CACNG2, CDH2, CACNB4, AFG3L2, NRCAM, GPHN, DNER, NLGN4X, WNT7A	2022	60	12447	2.05193	0.999956	0.0705697	4.15648
GOTERM_BP_FAT	GO:0001649~osteoblast differentiation	15	0.056184	0.00226901	SATB2, ACHE, NOG, FGF9, NF1, FHL2, SMAD3, IGF2, PMF1, SHH, SMO, HOXA2, RUNX2, IGFBP3, IGFBP5	2022	39	12447	2.36761	0.999958	0.0704484	4.17887
INTERPRO	IPR000798:Ezrin/radixin/moesin ERM	9	0.0337104	0.00256879	FRMD3, EPB41L3, EZR, EPB41L1, EPB41, PTPN4, EPB41L4A, EPB41L4B, MYLIP	2405	17	15091	3.32198	0.998504	0.153623	4.44173
GOTERM_BP_FAT	GO:0050770~regulation of axonogenesis	19	0.0711664	0.00242285	NRP1, GRIN1, BARHL2, MAP1B, CDH2, LRRC4C, NTN1, SLIT2, RUFY3, EPHB2, NRCAM, NTRK3, SEMA4F, APOE, MAPT, SEMA3F, POU3F2, WNT7A, NEFL	2022	56	12447	2.08857	0.999979	0.0740154	4.45614
UP_SEQ_FEATURE	binding site:Glutamate	5	0.018728	0.00252674	GRIA2, GRIK1, GRIK2, GRIA3, EARS2	2610	5	16827	6.44713	1	0.270563	4.80709
UP_SEQ_FEATURE	region of interest:Glutamate binding	5	0.018728	0.00252674	GRIA2, GRIK1, GRIK2, GRIA3, EARS2	2610	5	16827	6.44713	1	0.270563	4.80709
UP_SEQ_FEATURE	domain:TSP N-terminal	10	0.037456	0.00253825	COL18A1, COL9A1, COL14A1, NELL1, NELL2, COL24A1, COL11A1, THBS3, COL5A1, THBS4	2610	21	16827	3.07006	1	0.267072	4.82849
GOTERM_CC_FAT	GO:0043198~dendritic shaft	8	0.0299648	0.00336139	SLC1A2, GSK3B, GRM7, MAP2, GRIA3, CACNA1C, NSF, HTR2A	1864	14	11556	3.54261	0.875594	0.043376	4.87144
INTERPRO	IPR013111:EGF, extracellular	19	0.0711664	0.00302073	ATRNL1, ADAM23, NELL1, LRP1B, NELL2, ITGB4, NTNG1, ITGB5, VWCE, DLK1, ITGB3, MEGF10, ITGB8, TEK, ADAM33, WIF1, RELN, HHIP, ADAM12	2405	58	15091	2.05555	0.999524	0.174094	5.20367
INTERPRO	IPR004841:Amino acid permease-associated region	10	0.037456	0.00307212	SLC12A8, SLC12A9, SLC7A3, SLC7A2, SLC7A1, SLC7A8, SLC7A5, SLC7A6, SLC7A11, SLC7A7	2405	21	15091	2.98802	0.999583	0.16912	5.28994
SP_PIR_KEYWORDS	tyrosine-specific phosphatase	11	0.0412016	0.00381655	PTPRJ, PTPN6, PTPRM, PTPN2, PTPRG, PTPN4, PTPN14, PTPN1, PTPRU, PTPRO, CDC25A	2612	26	16852	2.72959	0.93277	0.0447255	5.6097
PIR_SUPERFAMILY	PIRSF002437:ionotropic glutamate receptor, AMPA/kainate types	6	0.0224736	0.00382839	GRIA2, GRIK1, GRIK2, GRIK3, GRIN1, GRIA3	1102	8	6873	4.67763	0.980161	0.72929	5.89619
INTERPRO	IPR003962:Fibronectin, type III subdomain	13	0.0486928	0.00346725	DCC, ITGB4, SDK1, TTN, EPHB4, EPHA3, EPHB2, EPHA5, EPHA4, EPHA7, EPHA6, FNDC3A, FN1	2405	33	15091	2.47191	0.999847	0.177328	5.95084
UP_SEQ_FEATURE	domain:Laminin EGF-like 8	7	0.0262192	0.00315116	LAMA1, LAMC3, LAMA5, HSPG2, LAMC1, LAMB1, USH2A	2610	11	16827	4.10272	1	0.310158	5.96082
UP_SEQ_FEATURE	domain:Laminin EGF-like 10	7	0.0262192	0.00315116	LAMA1, LAMC3, LAMA5, HSPG2, LAMC1, LAMB1, USH2A	2610	11	16827	4.10272	1	0.310158	5.96082
GOTERM_CC_FAT	GO:0031228~intrinsic to Golgi membrane	16	0.0599296	0.00433246	MFNG, ST6GAL1, A4GALT, ST8SIA1, CHST4, SGMS1, ST8SIA2, ST6GALNAC2, ST6GALNAC5, ST3GAL1, ST3GAL3, LARGE, ST8SIA4, B3GNT2, STEAP2, QSOX1	1864	46	11556	2.15637	0.931957	0.0544533	6.23699
INTERPRO	IPR000034:Laminin B type IV	6	0.0224736	0.00374453	LAMA1, LAMC3, LAMA5, HSPG2, LAMC2, LAMC1	2405	8	15091	4.70613	0.999924	0.186374	6.41202
SMART	SM00174:RHO	10	0.037456	0.00477824	RHOJ, RAC2, RHOBTB2, RHOBTB1, RHOB, RHOD, RHOU, RHOF, RHOG, RHOH	1499	20	8334	2.77985	0.854191	0.128494	6.46696
GOTERM_BP_FAT	GO:0048638~regulation of developmental growth	16	0.0599296	0.00367368	NOG, NRP1, FGF9, BARHL2, MAP1B, NTN1, PROX1, NTRK3, NRCAM, SEMA4F, APOE, MAPT, SEMA3F, HEY2, NRG1, FGF2	2022	45	12447	2.18872	1	0.101256	6.68243
GOTERM_BP_FAT	GO:0050769~positive regulation of neurogenesis	19	0.0711664	0.00371874	ZNF488, XRCC2, LYN, DRD2, MAP1B, KIT, LIG4, NTN1, SLIT2, NKX6-1, SHH, OTP, EPHB2, NUMBL, NTRK3, SMO, MAPT, NUMB, NEFL	2022	58	12447	2.01655	1	0.101804	6.7617
GOTERM_MF_FAT	GO:0008188~neuropeptide receptor activity	13	0.0486928	0.00423935	GPR83, QRFPR, MCHR1, CCKBR, PROKR2, SORCS1, PROKR1, NTSR1, SORCS2, SORCS3, HCRTR2, NPFFR2, GRPR	1944	33	11907	2.41288	0.998117	0.148617	6.80315
GOTERM_BP_FAT	GO:0032012~regulation of ARF protein signal transduction	15	0.056184	0.00385678	ARFGAP3, CYTH1, PSD3, ASAP2, ASAP1, ARFGEF1, SMAP2, ACAP3, PSD, GBF1, ACAP1, GIT2, ARAP3, FBXO8, ARAP1	2022	41	12447	2.25212	1	0.103478	7.00417
UP_SEQ_FEATURE	domain:C2 1	18	0.0674208	0.00377699	SYT1, CPNE9, CPNE4, SYT4, SYT10, CPNE7, SYT6, PCLO, RIMS1, ESYT3, DYSF, MCTP2, SYT14, SYT13, SYTL3, RASA3, UNC13B, MYOF	2610	56	16827	2.07229	1	0.34883	7.10382
UP_SEQ_FEATURE	domain:C2 2	18	0.0674208	0.00377699	SYT1, CPNE9, CPNE4, SYT4, SYT10, CPNE7, SYT6, PCLO, RIMS1, ESYT3, DYSF, MCTP2, SYT14, SYT13, SYTL3, RASA3, UNC13B, MYOF	2610	56	16827	2.07229	1	0.34883	7.10382
UP_SEQ_FEATURE	domain:Sema	12	0.0449472	0.0038024	SEMA5B, SEMA6A, PLXNC1, PLXNA4, SEMA6D, SEMA4F, PLXNA2, SEMA3F, SEMA3E, SEMA3D, SEMA4B, SEMA3C	2610	30	16827	2.57885	1	0.345683	7.14994
GOTERM_BP_FAT	GO:0007613~memory	14	0.0524384	0.00399581	ADCY1, ADCY8, GRIN1, ATP1A3, TAC1, OXTR, CHST10, GRIN2B, GRM7, SLC24A2, PSEN2, PLCB1, SNAP25, HTR2A	2022	37	12447	2.32922	1	0.105736	7.24776
GOTERM_BP_FAT	GO:0030199~collagen fibril organization	12	0.0449472	0.004038	COL14A1, ADAMTS14, NF1, COL3A1, COL2A1, LOX, COL5A2, COL11A1, ADAMTS2, COL5A1, TGFB2, ANXA2	2022	29	12447	2.54722	1	0.106162	7.32157
GOTERM_BP_FAT	GO:0017157~regulation of exocytosis	13	0.0486928	0.00406683	SEPT5, SYT1, RAB3B, RAB3C, HMOX1, STXBP1, STXBP2, RAPGEF4, RAB27B, FGF2, PCLO, NSF, SYK	2022	33	12447	2.42501	1	0.106252	7.37197
SP_PIR_KEYWORDS	chloride channel	17	0.0636752	0.00514876	GLRB, GABRB3, GLRA3, ANO1, GLRA2, GABRA5, CLCNKB, CFTR, GABRR1, BEST1, CLIC5, TTYH2, ANO2, ANO4, GABRQ, GABRP, ANO10	2612	53	16852	2.06943	0.973863	0.0562065	7.49764
INTERPRO	IPR001627:Semaphorin/CD100 antigen	12	0.0449472	0.00470615	SEMA5B, SEMA6A, PLXNC1, PLXNA4, SEMA6D, SEMA4F, PLXNA2, SEMA3F, SEMA3E, SEMA3D, SEMA4B, SEMA3C	2405	30	15091	2.50994	0.999993	0.216096	7.99493
UP_SEQ_FEATURE	domain:FH2	8	0.0299648	0.00434943	INF2, FMN2, DIAPH1, DIAPH2, DIAPH3, FHDC1, DAAM1, FHOD1	2610	15	16827	3.43847	1	0.379236	8.13775
GOTERM_CC_FAT	GO:0030173~integral to Golgi membrane	15	0.056184	0.00584977	MFNG, ST6GAL1, A4GALT, ST8SIA1, SGMS1, ST8SIA2, ST6GALNAC2, ST3GAL1, ST6GALNAC5, ST3GAL3, LARGE, ST8SIA4, B3GNT2, STEAP2, QSOX1	1864	43	11556	2.16264	0.973527	0.0714353	8.33413
GOTERM_BP_FAT	GO:0051350~negative regulation of lyase activity	16	0.0599296	0.004648	GNAZ, ADCY3, PALM, MCHR1, ADCY1, ADCY2, DRD2, GNAI1, ADCY8, GABBR2, NPR3, GRM4, RGS1, GRM2, GRM7, ADRA2A	2022	46	12447	2.14114	1	0.11645	8.38245
GOTERM_BP_FAT	GO:0007194~negative regulation of adenylate cyclase activity	16	0.0599296	0.004648	GNAZ, ADCY3, PALM, MCHR1, ADCY1, ADCY2, DRD2, GNAI1, ADCY8, GABBR2, NPR3, GRM4, RGS1, GRM2, GRM7, ADRA2A	2022	46	12447	2.14114	1	0.11645	8.38245
GOTERM_BP_FAT	GO:0031280~negative regulation of cyclase activity	16	0.0599296	0.004648	GNAZ, ADCY3, PALM, MCHR1, ADCY1, ADCY2, DRD2, GNAI1, ADCY8, GABBR2, NPR3, GRM4, RGS1, GRM2, GRM7, ADRA2A	2022	46	12447	2.14114	1	0.11645	8.38245
INTERPRO	IPR015425:Actin-binding FH2	8	0.0299648	0.00508052	INF2, FMN2, DIAPH1, DIAPH2, DIAPH3, FHDC1, DAAM1, FHOD1	2405	15	15091	3.34658	0.999997	0.223203	8.60431
GOTERM_CC_FAT	GO:0034707~chloride channel complex	17	0.0636752	0.00618087	GLRB, GABRB3, GLRA3, ANO1, GLRA2, GABRA5, CLCNKB, CFTR, GABRR1, BEST1, CLIC5, TTYH2, ANO2, ANO4, GABRQ, GABRP, ANO10	1864	52	11556	2.02678	0.97846	0.0724899	8.7859
GOTERM_MF_FAT	GO:0042923~neuropeptide binding	13	0.0486928	0.00559555	GPR83, QRFPR, MCHR1, CCKBR, PROKR2, SORCS1, PROKR1, NTSR1, SORCS2, SORCS3, HCRTR2, NPFFR2, GRPR	1944	34	11907	2.34191	0.999748	0.171684	8.88602
GOTERM_BP_FAT	GO:0030336~negative regulation of cell migration	18	0.0674208	0.00496553	DLC1, PTPRK, PTPRM, DRD2, NF1, PTPRU, TPM1, VASH1, SHH, TRIB1, VCL, HDAC5, APOE, HMOX1, ARAP3, IGFBP3, FGF2, IGFBP5	2022	55	12447	2.01462	1	0.121195	8.93012
GOTERM_CC_FAT	GO:0030315~T-tubule	9	0.0337104	0.00637999	EDNRA, ABCC9, SLC8A1, DYSF, SCN2A, CAMK2D, RYR1, KCNJ3, SCN5A	1864	19	11556	2.93664	0.980972	0.0733596	9.05659
GOTERM_BP_FAT	GO:0007628~adult walking behavior	10	0.037456	0.00509239	EPHA4, GLRB, EFNB3, DRD2, HIPK2, CACNB4, TRH, CACNA1C, CLN8, KLHL1	2022	22	12447	2.79808	1	0.122756	9.14807
UP_SEQ_FEATURE	domain:TSP type-1 4	12	0.0449472	0.00508055	ADAMTS18, ADAMTS6, SEMA5B, ADAMTS9, ADAMTS19, ADAMTSL1, HMCN1, ADAMTS14, ADAMTSL3, ADAMTS20, ADAMTS2, SPON1	2610	31	16827	2.49566	1	0.416243	9.44244
SP_PIR_KEYWORDS	phosphoric diester hydrolase	8	0.0299648	0.00668103	ENPP5, PLCL1, ENPP1, ENPP2, PDE4B, PLCG2, SMPD1, ANXA3	2612	16	16852	3.22588	0.991197	0.069196	9.62546
SP_PIR_KEYWORDS	heparan sulfate	8	0.0299648	0.00668103	NRP1, GPC3, SPOCK3, SPOCK2, HSPG2, SPOCK1, SDC4, SDC3	2612	16	16852	3.22588	0.991197	0.069196	9.62546
GOTERM_CC_FAT	GO:0030666~endocytic vesicle membrane	12	0.0449472	0.00684716	EGFR, SYT1, AP2A2, GRIA2, CAMK2D, DLG4, CACNG4, CAMK2B, GRIA3, CACNG2, RAB11FIP1, CAMK2A	1864	31	11556	2.39983	0.985778	0.0771095	9.68874
UP_SEQ_FEATURE	domain:EGF-like 7; calcium-binding	11	0.0412016	0.00525939	NOTCH2, CUBN, HMCN1, CRB1, SCUBE3, SCUBE2, CRB2, SCUBE1, FBN3, CELSR2, JAG1	2610	27	16827	2.62661	1	0.421884	9.75888
UP_SEQ_FEATURE	domain:EGF-like 9	10	0.037456	0.00526839	MATN2, CRB1, CRB2, DNER, LRP1B, JAG1, LRP2, SLIT1, MEGF10, SLIT3	2610	23	16827	2.8031	1	0.417207	9.77479
