# Supplementary material for: Genome-wide prediction of DNase I hypersensitivity using gene expression
Source: Nat Commun. 2017 Oct 19;8:1038. doi: 10.1038/s41467-017-01188-x (PMC5715040; doi:10.1038/s41467-017-01188-x)
Supplement: Supplementary file 13 — Supplementary Data 10 [file 41467_2017_1188_MOESM13_ESM.xlsx]

## Sheet: README
Supplementary Data 10. Enriched TF motifs from down-regulated and up-regulted DHSs after neuron differentiation. This file contains 2 sheets: 1. [down-regulated DHSs] contains the enriched TF motifs from the down-regulated DHSs (i.e., DHSs showed stronger signal in iPSCs). 2. [up-regulated DHSs] contains the enriched TF motifs from the up-regulated DHSs (i.e., DHSs showed stronger signal in neuro…

## Sheet: down-regulated DHSs
motif	num of motif in target region	length of target region	num of motif in control region	length of control region	enrichment	P-value	FDR
MA0696.1:ZIC1	123	308404	88	1175666	5.32827	1.7762e-32	5.79487e-31
MA0697.1:ZIC3	174	306769	127	1172610	5.23706	1.12553e-44	6.30702e-43
MA0685.1:SP4	102	303497	83	1166496	4.72336	8.16142e-25	1.89345e-23
MA0142.1:Pou5f1::Sox2	395	306769	373	1172610	4.04791	1.12288e-78	5.86142e-76
MA0751.1:ZIC4	368	306769	362	1172610	3.88581	2.09043e-70	3.63734e-68
MA0742.1:Klf12	127	306769	140	1172610	3.46751	1.45366e-22	3.03525e-21
M01047_AP2ALPHA_03	65	306769	75	1172610	3.31279	9.68959e-12	7.90307e-11
MA0143.3:Sox2	263	318205	318	1193984	3.10327	6.08827e-39	2.54246e-37
M01125_OCT4_01	394	306769	501	1172610	3.00608	2.69688e-55	2.34628e-53
MA0740.1:KLF14	164	308404	209	1175666	2.99131	6.94363e-24	1.54237e-22
M00468_AP2REP_01	176	319841	222	1197029	2.96709	4.13626e-25	9.81423e-24
M00500_STAT6_02	96	318205	126	1193984	2.85886	8.85885e-14	9.24864e-13
M01068_UF1H3BETA_Q6	188	308404	264	1175666	2.71468	1.14556e-23	2.4916e-22
MA0627.1:Pou2f3	211	305133	305	1169551	2.65163	1.83114e-25	4.55169e-24
M01124_OCT4_02	294	306769	440	1172610	2.55409	9.84093e-33	3.42464e-31
MA0741.1:KLF16	484	313306	720	1184838	2.54216	3.84783e-52	3.0901e-50
MA0516.1:SP2	563	306769	851	1172610	2.52884	5.61977e-60	5.86704e-58
MA0515.1:Sox6	366	314938	548	1187894	2.51914	2.97188e-39	1.29277e-37
M00495_BACH1_01	79	306769	120	1172610	2.51645	8.73311e-10	5.628e-09
M00491_MAZR_01	322	310040	491	1178724	2.49327	3.17641e-34	1.22821e-32
M00931_SP1_Q6_01	759	314938	1149	1187894	2.49158	6.91545e-78	2.40657e-75
MA0812.1:TFAP2B_var.2	238	313306	366	1184838	2.45916	3.86079e-25	9.37364e-24
MA0591.1:Bach1::Mafk	61	306769	95	1172610	2.45442	1.26909e-07	6.52677e-07
MA0493.1:Klf1	322	313306	499	1184838	2.44031	6.08747e-33	2.19149e-31
MA0079.3:SP1	685	313306	1064	1184838	2.43466	1.05742e-67	1.57707e-65
M00008_SP1_01	564	314938	874	1187894	2.434	5.17641e-56	4.91288e-54
M01045_AP2ALPHA_02	259	306769	407	1172610	2.43247	9.04763e-27	2.42198e-25
M01118_WT1_Q6	805	316571	1247	1190940	2.42856	9.21042e-79	5.86142e-76
MA0039.2:Klf4	475	314938	739	1187894	2.42439	3.88623e-47	2.53577e-45
MA0514.1:Sox3	462	314938	724	1187894	2.40689	2.63055e-45	1.61547e-43
MA0753.1:ZNF740	299	314938	474	1187894	2.37928	2.33119e-29	6.76044e-28
M00932_SP1_Q4_01	789	310040	1262	1178724	2.37691	1.87829e-74	3.92188e-72
M00135_OCT1_01	92	300224	150	1160380	2.37056	3.55636e-10	2.38002e-09
MA0746.1:SP3	656	313306	1048	1184838	2.36719	1.1481e-61	1.33179e-59
MA0747.1:SP8	418	311673	670	1181782	2.36559	5.97084e-40	2.83343e-38
M00933_SP1_Q2_01	837	314938	1337	1187894	2.36128	9.73953e-78	2.54202e-75
MA0814.1:TFAP2C_var.2	282	313306	452	1184838	2.3594	2.14915e-27	5.90452e-26
MA0524.2:TFAP2C	342	311673	553	1181782	2.34498	1.70016e-32	5.72568e-31
M01123_NANOG_01	201	311673	331	1181782	2.30254	3.47968e-19	5.5889e-18
M00196_SP1_Q6	721	310040	1194	1178724	2.29575	7.67948e-64	1.00217e-61
MA0811.1:TFAP2B	342	311673	569	1181782	2.27904	8.31004e-31	2.55167e-29
MA0736.1:GLIS2	69	308404	118	1175666	2.22911	3.02302e-07	1.47334e-06
M00342_OCT1_B	192	314938	325	1187894	2.22828	2.66855e-17	3.8694e-16
MA0599.1:KLF5	632	314938	1080	1187894	2.20722	7.43252e-52	5.54253e-50
MA0803.1:TBX15	198	318205	341	1193984	2.17873	5.13306e-17	7.14522e-16
MA0003.3:TFAP2A	371	313306	647	1184838	2.1685	3.99482e-30	1.1916e-28
MA0810.1:TFAP2A_var.2	412	311673	722	1181782	2.16371	4.01244e-33	1.49607e-31
M01113_CACD_01	637	318205	1107	1193984	2.15915	7.59747e-50	5.28784e-48
M01104_MOVOB_01	403	319841	705	1197029	2.13937	1.39087e-31	4.40019e-30
MA0150.2:Nfe2l2	101	306769	181	1172610	2.13297	3.76442e-09	2.32548e-08
MA0116.1:Znf423	53	306769	96	1172610	2.11031	2.06248e-05	8.00459e-05
MA0491.1:JUND	98	313306	176	1184838	2.10574	1.07361e-08	6.26173e-08
MA0060.2:NFYA	60	301861	111	1163435	2.08336	8.1102e-06	3.33348e-05
MA0787.1:POU3F2	247	311673	451	1181782	2.07663	6.68142e-19	1.0411e-17
MA0762.1:ETV2	75	313306	138	1184838	2.05529	1.03558e-06	4.78384e-06
MA0073.1:RREB1	194	298587	366	1157322	2.05449	6.00597e-15	7.29096e-14
MA0815.1:TFAP2C_var.3	96	310040	178	1178724	2.05043	3.85818e-08	2.09788e-07
M00340_ETS2_B	179	308404	333	1175666	2.04915	8.55555e-14	9.11428e-13
M00698_HEB_Q6	262	318205	481	1193984	2.04384	3.16609e-19	5.16468e-18
MA0784.1:POU1F1	200	308404	375	1175666	2.03312	5.77742e-15	7.09603e-14
M01122_ZNF219_01	240	311673	448	1181782	2.03129	1.45783e-17	2.14363e-16
MA0807.1:TBX5	295	318205	546	1193984	2.02731	4.7767e-21	9.06704e-20
M00002_E47_01	237	306769	448	1172610	2.02215	3.16459e-17	4.5258e-16
MA0802.1:TBR1	212	314938	396	1187894	2.01926	1.71189e-15	2.20643e-14
M00469_AP2ALPHA_01	666	316571	1243	1190940	2.01568	1.14783e-44	6.30702e-43
MA0154.3:EBF1	83	308404	157	1175666	2.01531	5.14667e-07	2.40947e-06

## Sheet: up-regulated DHSs
motif	num of motif in target region	length of target region	num of motif in control region	length of control region	enrichment	P-value	FDR
MA0091.1:TAL1::TCF3	375	393379	286	1174084	3.91339	8.40243e-67	2.92405e-64
M00532_RP58_01	165	393379	129	1174084	3.81753	1.21632e-29	1.26984e-27
M00070_TAL1BETAITF2_01	182	385140	158	1162081	3.47562	1.58351e-29	1.50289e-27
MA0698.1:ZBTB18	245	391323	215	1171086	3.41021	3.38058e-38	5.88221e-36
M00066_TAL1ALPHAE47_01	245	385140	235	1162081	3.14569	9.66263e-35	1.44111e-32
MA0669.1:NEUROG2	123	397497	118	1180080	3.09457	7.72047e-18	2.06671e-16
MA0607.1:Bhlha15	526	401610	515	1186093	3.01643	4.32325e-68	2.25674e-65
MA0670.1:NFIA	595	397497	627	1180080	2.81726	8.16891e-70	8.52834e-67
M00065_TAL1BETAE47_01	232	385140	250	1162081	2.80005	3.16017e-28	2.53786e-26
MA0591.1:Bach1::Mafk	60	387203	65	1165080	2.77751	2.19676e-08	2.14339e-07
MA0826.1:OLIG1	76	397497	85	1180080	2.65444	1.37383e-09	1.559e-08
MA0461.2:Atoh1	239	397497	278	1180080	2.55229	4.12244e-25	2.53166e-23
MA0633.1:Twist2	342	397497	409	1180080	2.48245	1.37265e-33	1.79131e-31
MA0671.1:NFIX	528	399553	635	1183083	2.46207	4.25591e-50	1.11079e-47
MA0501.1:MAF::NFE2	77	387203	95	1165080	2.43885	1.26328e-08	1.29301e-07
MA0476.1:FOS	224	395438	278	1177081	2.39845	2.34384e-21	9.06283e-20
MA0838.1:CEBPG	71	397497	90	1180080	2.34204	1.44008e-07	1.29607e-06
MA0466.2:CEBPB	117	397497	150	1180080	2.31565	2.89368e-11	3.87308e-10
MA0161.1:NFIC	385	405730	489	1192118	2.31331	4.6444e-33	5.3875e-31
MA0147.2:Myc	339	397497	442	1180080	2.27696	1.47185e-28	1.28051e-26
MA0692.1:TFEB	220	397497	287	1180080	2.27572	3.97537e-19	1.1858e-17
MA0488.1:JUN	146	391323	192	1171086	2.27565	2.78998e-13	5.11007e-12
MA0664.1:MLXIPL	96	397497	126	1180080	2.26193	3.67432e-09	3.99582e-08
MA0489.1:JUN_var.2	287	389264	381	1168081	2.2604	3.42191e-24	1.88025e-22
MA0663.1:MLX	62	397497	82	1180080	2.24469	2.27853e-06	1.88793e-05
MA0491.1:JUND	136	395438	181	1177081	2.2366	4.33498e-12	6.65546e-11
M01029_TFE_Q6	561	401610	745	1186093	2.22393	6.4994e-44	1.35708e-41
MA0477.1:FOSL1	155	395438	208	1177081	2.21818	2.3791e-13	4.43532e-12
MA0871.1:TFEC	293	397497	393	1180080	2.21336	1.28895e-23	6.40794e-22
MA0819.1:CLOCK	152	397497	204	1180080	2.21203	4.77545e-13	8.45011e-12
MA0490.1:JUNB	254	395438	342	1177081	2.21073	1.13164e-20	4.07391e-19
MA0150.2:Nfe2l2	124	387203	170	1165080	2.19477	7.96423e-11	9.8984e-10
M00121_USF_01	100	389264	137	1168081	2.19032	5.40015e-09	5.81212e-08
M00119_MAX_01	53	389264	73	1168081	2.17862	2.05755e-05	0.000154538
MA0093.2:USF1	226	395438	310	1177081	2.17008	6.26253e-18	1.72055e-16
MA0691.1:TFAP4	139	397497	191	1180080	2.16052	1.47188e-11	2.04885e-10
MA0478.1:FOSL2	218	395438	301	1177081	2.15585	3.91815e-17	9.29669e-16
MA0668.1:NEUROD2	228	397497	314	1180080	2.15567	7.96022e-18	2.07762e-16
MA0492.1:JUND_var.2	169	387203	236	1165080	2.15472	1.10591e-13	2.09923e-12
M00123_MYCMAX_02	301	393379	419	1174084	2.14408	9.14811e-23	4.15245e-21
M00199_AP1_C	349	399553	487	1183083	2.12196	1.6748e-25	1.0928e-23
M00122_USF_02	195	389264	277	1168081	2.11244	6.30364e-15	1.29039e-13
MA0102.3:CEBPA	270	395438	381	1177081	2.10944	6.51064e-20	2.1241e-18
MA0119.1:NFIC::TLX1	61	389264	87	1168081	2.10397	1.11065e-05	8.46364e-05
MA0833.1:ATF4	75	391323	108	1171086	2.07822	1.66614e-06	1.39156e-05
MA0837.1:CEBPE	154	397497	220	1180080	2.07814	1.02409e-11	1.48494e-10
MA0836.1:CEBPD	86	397497	123	1180080	2.07573	3.2738e-07	2.89648e-06
MA0154.3:EBF1	97	389264	142	1168081	2.0498	8.90569e-08	8.30138e-07
M00917_CREB_Q4_01	226	395438	331	1177081	2.0324	1.10451e-15	2.40231e-14
M00495_BACH1_01	87	387203	129	1165080	2.0293	5.29167e-07	4.56571e-06
M00174_AP1_Q6	424	395438	622	1177081	2.0291	8.43535e-28	6.29036e-26
M00193_NF1_Q6	405	381006	607	1156081	2.02452	1.21178e-26	8.43402e-25
MA0462.1:BATF::JUN	293	395438	435	1177081	2.00496	3.06144e-19	9.40043e-18
