# Supplementary material for: Genome-wide prediction of DNase I hypersensitivity using gene expression
Source: Nat Commun. 2017 Oct 19;8:1038. doi: 10.1038/s41467-017-01188-x (PMC5715040; doi:10.1038/s41467-017-01188-x)
Supplement: Supplementary file 14 — Supplementary Data 11 [file 41467_2017_1188_MOESM14_ESM.xlsx]

## Sheet: Sheet1
Supplementary Data 11. Comparison of QC measurements for 66 DNase-seq samples.
Sample	BIRDcor	seq_depth	SPOT	PBC	NSC	RSC	BIRDcor rank	seq_depth rank	SPOT rank	PBC rank	NSC rank	RSC rank
wgEncodeOpenChromDnaseChorionAlnRep1	0.378493	60638877	0.4347	0.68	1.2	1.14	1	59	60	23	13	40
wgEncodeOpenChromDnaseOsteoblAlnRep2	0.402812	53459762	0.5262	0.27	1.45	0.64	2	52	63	5	52	1
wgEncodeOpenChromDnaseHepatocytesAlnRep2	0.413657	51200709	0.2626	0.44	1.13	1.23	3	47	16	11	4	57
wgEncodeOpenChromDnaseChorionAlnRep2	0.462049	41891853	0.3671	0.29	1.4	1.72	4	34	50	6	45	66
wgEncodeOpenChromDnaseOsteoblAlnRep3	0.471725	105505872	0.3485	0.17	1.23	1.11	5	66	40	2	19	34
wgEncodeOpenChromDnaseHepatocytesAlnRep1	0.476143	60158070	0.2386	0.83	1.09	1.24	6	57	11	35	2	58
wgEncodeOpenChromDnaseCllAlnRep2	0.487774	51341153	0.1389	0.94	1.04	0.82	7	48	1	55	1	3
wgEncodeOpenChromDnaseCllAlnRep1	0.504248	48162523	0.3348	0.52	1.2	1.5	8	42	37	17	14	64
wgEncodeOpenChromDnaseOsteoblAlnRep1	0.532206	36774926	0.5677	0.48	1.57	1.09	9	25	66	12	63	31
wgEncodeOpenChromDnaseMcf7AlnRep1	0.53773	40778776	0.187	0.96	1.16	1.02	10	29	4	65	8	15
wgEncodeOpenChromDnaseMcf7AlnRep2	0.545844	42617518	0.3541	0.91	1.27	1.12	11	37	44	48	30	35
wgEncodeOpenChromDnaseMedulloAlnRep1	0.547003	40853851	0.3189	0.55	1.24	1.19	12	30	28	20	22	49
wgEncodeOpenChromDnaseMedulloAlnRep2	0.551912	40205319	0.3255	0.55	1.26	1.19	13	27	32	21	28	50
wgEncodeOpenChromDnase8988tAlnRep2	0.553866	48538587	0.3275	0.53	1.24	1.07	14	45	33	18	20	26
wgEncodeOpenChromDnaseHelas3AlnRep1	0.555493	10137196	0.2178	0.97	1.19	1.02	15	1	7	66	11	14
wgEncodeOpenChromDnaseHuh75AlnRep1	0.555525	47029871	0.4258	0.22	1.51	1.36	16	40	59	4	58	63
wgEncodeOpenChromDnaseLncapAlnRep2	0.561156	30570307	0.5467	0.34	1.82	1.2	17	15	64	9	65	53
wgEncodeOpenChromDnase8988tAlnRep1	0.565615	48436616	0.4217	0.34	1.42	1.35	18	44	57	8	47	62
wgEncodeOpenChromDnaseMyometrAlnRep2	0.56592	40972929	0.3149	0.7	1.18	1.1	19	31	25	24	10	33
wgEncodeOpenChromDnaseHepg2AlnRep2	0.568125	12231229	0.3708	0.93	1.57	1.04	20	3	52	54	62	23
wgEncodeOpenChromDnaseGm18507AlnRep2	0.573142	10140808	0.1823	0.94	1.14	0.77	21	2	3	56	5	2
wgEncodeOpenChromDnaseFibroblAlnRep1	0.577924	16684103	0.2784	0.92	1.16	0.87	22	8	19	50	7	4
wgEncodeOpenChromDnaseHuh7AlnRep2	0.58356	52591952	0.3277	0.85	1.25	1.2	23	51	34	37	25	52
wgEncodeOpenChromDnaseHepg2AlnRep3	0.586719	22694056	0.3213	0.94	1.46	1.13	24	11	29	59	54	37
wgEncodeOpenChromDnaseGlioblaAlnRep1	0.587082	40316564	0.3633	0.49	1.24	1.13	25	28	47	13	21	36
wgEncodeOpenChromDnaseLncapAlnRep1	0.587813	37510515	0.3167	0.78	1.38	1.24	26	26	26	30	42	59
wgEncodeOpenChromDnaseLncapAlnRep3	0.588446	86328385	0.5255	0.21	2.13	1.22	27	65	62	3	66	55
wgEncodeOpenChromDnaseFibroblAlnRep2	0.596133	41623872	0.498	0.11	1.56	1.18	28	33	61	1	59	44
wgEncodeOpenChromDnaseMelanoAlnRep2	0.602512	63747924	0.263	0.51	1.21	1.07	29	61	17	16	16	28
wgEncodeOpenChromDnaseA549AlnRep1	0.606574	48287906	0.2398	0.82	1.18	1.14	30	43	12	32	9	39
wgEncodeOpenChromDnaseHepg2AlnRep1	0.607392	12802924	0.366	0.94	1.57	1.03	31	4	48	58	61	19
wgEncodeOpenChromDnaseCllAlnRep3	0.612265	60484304	0.2613	0.85	1.27	1.19	32	58	15	36	29	47
wgEncodeOpenChromDnaseMelanoAlnRep1	0.621733	77420780	0.2828	0.29	1.25	1.08	33	64	21	7	26	29
wgEncodeOpenChromDnaseHuh7AlnRep1	0.623946	47368955	0.363	0.92	1.45	1.19	34	41	46	52	51	48
wgEncodeOpenChromDnaseHelas3AlnRep2	0.625747	13904973	0.3519	0.95	1.5	0.99	35	7	41	61	57	13
wgEncodeOpenChromDnaseH1hescAlnRep2	0.625838	59690079	0.5604	0.38	1.37	1.03	36	56	65	10	39	18
wgEncodeOpenChromDnaseHuh75AlnRep2	0.633126	56429872	0.3296	0.87	1.26	1.16	37	55	35	39	27	41
wgEncodeOpenChromDnaseHtr8AlnRep2	0.636478	52529352	0.2494	0.94	1.25	1.18	38	50	14	60	24	45
wgEncodeOpenChromDnaseGm12892AlnRep2	0.643091	33724634	0.4003	0.76	1.29	0.97	39	23	54	29	32	9
wgEncodeOpenChromDnaseHtr8AlnRep1	0.647564	42821703	0.2299	0.96	1.22	1.13	40	38	8	64	18	38
wgEncodeOpenChromDnaseProgfibAlnRep1	0.651511	13476244	0.3791	0.87	1.67	1.57	41	5	53	40	64	65
wgEncodeOpenChromDnaseA549AlnRep2	0.652129	76612611	0.2384	0.89	1.2	1.19	42	63	10	43	12	46
wgEncodeOpenChromDnaseHelas3AlnRep3	0.660567	26933886	0.3523	0.92	1.47	0.96	43	12	42	51	55	8
wgEncodeOpenChromDnaseGlioblaAlnRep2	0.66143	51817603	0.3219	0.88	1.36	1.06	44	49	30	41	37	24
wgEncodeOpenChromDnaseH9esAlnRep1	0.662008	19342261	0.3239	0.93	1.35	0.95	45	10	31	53	36	7
wgEncodeOpenChromDnaseGm19240AlnRep1	0.676329	33697502	0.331	0.51	1.32	0.99	46	22	36	15	35	12
wgEncodeOpenChromDnaseProgfibAlnRep2	0.678036	61561620	0.4075	0.49	1.45	1.17	47	60	56	14	53	43
wgEncodeOpenChromDnaseH9esAlnRep2	0.680966	42189469	0.1983	0.9	1.14	1.04	48	35	5	47	6	22
wgEncodeOpenChromDnaseGm12891AlnRep1	0.681606	30855426	0.368	0.76	1.42	1.04	49	17	51	28	48	21
wgEncodeOpenChromDnaseGm19239AlnRep1	0.690372	32706460	0.3139	0.8	1.28	1.03	50	21	24	31	31	16
wgEncodeOpenChromDnaseStellateAlnRep1	0.694153	53679178	0.3526	0.88	1.41	1.16	51	53	43	42	46	42
wgEncodeOpenChromDnaseGm18507AlnRep1	0.695156	18246254	0.2811	0.82	1.39	0.94	52	9	20	33	43	6
wgEncodeOpenChromDnaseH1hescAlnRep1	0.695337	44456345	0.4237	0.73	1.38	0.91	53	39	58	26	41	5
wgEncodeOpenChromDnaseGm12891AlnRep2	0.69716	31937925	0.3444	0.86	1.3	0.99	54	20	38	38	33	11
wgEncodeOpenChromDnaseMyometrAlnRep1	0.69865	42280593	0.3051	0.89	1.37	1.21	55	36	23	46	40	54
wgEncodeOpenChromDnaseGm19240AlnRep2	0.701144	28890705	0.3186	0.55	1.37	1.03	56	13	27	19	38	17
wgEncodeOpenChromDnaseGm18507AlnRep3	0.706396	13616638	0.2415	0.94	1.31	0.97	57	6	13	57	34	10
wgEncodeOpenChromDnaseGm19238AlnRep1	0.713789	29895245	0.3452	0.73	1.44	1.1	58	14	39	25	50	32
wgEncodeOpenChromDnaseStellateAlnRep2	0.714534	75345096	0.3627	0.82	1.39	1.22	59	62	45	34	44	56
wgEncodeOpenChromDnaseAosmcSerumfreeAlnRep2	0.716597	31286130	0.2071	0.92	1.21	1.04	60	18	6	49	15	20
wgEncodeOpenChromDnaseGm19239AlnRep2	0.721067	30790003	0.2684	0.89	1.25	1.07	61	16	18	45	23	27
wgEncodeOpenChromDnaseHpde6e6e7AlnRep2	0.721222	54362527	0.1795	0.96	1.12	1.2	62	54	2	63	3	51
wgEncodeOpenChromDnaseGm12892AlnRep1	0.736175	31477934	0.4036	0.75	1.56	1.06	63	19	55	27	60	25
wgEncodeOpenChromDnaseGm19238AlnRep2	0.736678	35361504	0.3664	0.59	1.5	1.09	64	24	49	22	56	30
wgEncodeOpenChromDnaseHpde6e6e7AlnRep1	0.763515	50290123	0.2319	0.95	1.22	1.29	65	46	9	62	17	61
wgEncodeOpenChromDnaseAosmcSerumfreeAlnRep1	0.782362	41432616	0.2876	0.89	1.44	1.27	66	32	22	44	49	60
